# Supplementary material for: Ancient use and long-distance transport of the Four Corners Potato (Solanum jamesii) across the Colorado Plateau: Implications for early stages of domestication
Source: PLoS One. 2026 Jan 21;21(1):e0335671. doi: 10.1371/journal.pone.0335671 (PMC12822961; doi:10.1371/journal.pone.0335671)
Supplement: S1 Table — Site name, repository, catalog number, lab specimen number, and provenience of each ground stone tool analyzed for starch. (XLSX) [file pone.0335671.s001.xlsx]

## Sheet: Sheet1
	Site Name and Number	Repository	Catalog #	Lab Specimen (LS) #	Provenience (Stratum/Level/Room)	Control Sample
	Danger Cave (42TO13)	Natural History Museum of Utah	42TO13FS23292	2	DV	animal bone FS#77.1, F79 in F11
			42TO13FS23139.68	5
			42TO13FS22816.1	7
			42TO13FS22898	6	DIV	animal bone FS#84.1, F73/74 in F11
			42TO13FS22352.4	13
			42TO13FS21822	15
			42TO13FS23295.14	1	DIII	animal bone F38
			42TO13FS23297.56	3
			42TO13FS23237.2	9
			42TO13AR935	10		animal bone F39
			42TO13FS23664	14
			42TO13AR936	16
			42TO13FS22348	8	DII	animal bone FS#36/55, F11.1
			42TO13FS23227.8	11
			42TO13FS22928.1	4	DI	animal bone FS#9.1, F17
			42TO13FS22928.2	12
	Camels Back Cave (42TO392)	Natural History Museum of Utah	42TO392FS39.1	2	XVIIc	animal bone FS#42.01, F25
			42TO392FS52.13	15
			42TO392FS79.1	12	XVIIab	animal bone FS#88.01, F28,29
			42TO392FS185.1	3	XVb/XIVc	animal bone FS#8.7, F9
			42TO392FS136.1	11	XV
			42TO392FS186.1	5	XIVc	animal bone FS#9.1, F11
			42TO392FS9.9	8
			42TO392FS280.1	1	XIVa
			42TO392FS304.2	14	XIV
			42TO392FS384.1	18	XIc	animal bone FS#12.10, F15
			42TO392FS502.1	16	IX	animal bone FS#510.8, F91
			42TO392FS611.11	7	V	animal bone FS#591.1, F101
			42TO392FS746.2	10	IV	animal bone FS#18.7, F19
			42TO392FS828.2	13	III/IV/V
			42TO392FS93.1	4	unknown
			42TO392FS93.5	6	unknown
			42TO392FS509.1	9	unknown
			42TO392FS509.3	17	unknown
	Nephi Mounds (42JB2)	Natural History Museum of Utah	42JB2FS12236	1	Mound 1
			42JB2FS12320	2
			42JB2FS181.33	3
			42JB2FS255.1	4
			42JB2FS371.55	5
			42JB2FS431.1	6
			42JB2FS445.56	7
			42JB2FS539.22	8
			42JB2FS575.39	9
			42JB2FS602.97	10
			42JB2FS650.18	11
			42JB2FS726.2	12
			42JB2FS770.124	13
			42JB2FS803.1	14
			42JB2FS818.9	15
			42JB2FS309.14	16
	Sudden Shelter (42SV6)	Natural History Museum of Utah	42SV6FS773.2	2	22
			42SV6FS1023.4	15	21	animal bone FS#871.1, F16
			42SV6FS793.16	10	16
			42SV6FS783.2	12	15	animal bone FS#1256.11, F9
			42SV6FS1343.1	3	14	animal bone FS#1113.14, F36
			42SV6FS495.1	5	9	animal bone FS#1725.41, F119
			42SV6FS1961.11	17
			42SV6FS1743.25	1	8	animal bone FS#205.6, F40
			42SV6FS996.35	4	7	animal bone FS#1723.11
			42SV6FS1950.2	7
			42SV6FS930.5	9	6	animal bone FS#1187.32
			42SV6FS795.55	6	5	animal bone FS#2012.55
			42SV6FS1935.276	13
			42SV6FS552.1	8	4	animal bone FS#679.33
			42SV6FS1547.92	14
			42SV6FS615.5	16	3	animal bone FS#608.7
			42SV6FS728.3	11	2	animal bone FS#531-138, F95
	Cowboy Cave (42WN420)	Natural History Museum of Utah	42WN420FS348	13	Vd
			42WN420FS1672.25	9	Vc
			42WN420FS2043	10	Vb
			42WN420FS939.1	3	Va
			42WN420FS939	6
			42WN420FS1561.12	2	IVc
			42WN420FS806.1	5
			42WN420FS2085	14	IVb
			42WN420FS1491.12	4	IIIi
			42WN420FS1491.7	7
			42WN420FS1604.3	8	IIIh
			42WN420FS1908	15	IIIg
			42WN420FS1727	1	IIId
			42WN420FS115	12	surface
			42WN420FS473.1	11	unknown
			42WN420FS805.3	16	unknown
	North Creek Shelter (42GA5863)	Brigham Young University Museum of Peoples and Cultures	53		6d	sediment FS#762
			242.1
			242.2
			483.1
			483.2
			517.1
			517.2
			1316
			1613
			1719.1
			1719.2
			1757
			1758.1
			1758.2
			1758.3
			1759
			2239.1
			2669
			501		6a	sediment FS#2526
			505
			548
			561
			592
			603
			1676
			2468
			2548
			2714
			2744
			2782
			2858
			3003
			3489
			2346		5u
			2347
			2407
			2667.1
			2667.2
			2672
			2673
			2674
			2676
			2731
			2745
			3070
			3315
			3316
			3317
			3390
			3393
			3399
			3414
			3438
			3446
			484		5t	sediment FS#2817
			615
			1767
			2953
			2994
			3474.1
			3474.2
			3491.1
			3495
			3513
			3516.1
			3516.2
			3528.1
			3528.2
			3528.3
			3564
			3573
			3607.1
			3607.2
			1612		5s	sediment FS#3050
			1628
			1779
			1869
			1940
			608		5r
			3512
			3071		5q	sediment FS#3026
			3637
			2289		5f	sediment FS#3032
			4316
			649		5a	sediment FS#3027
			2151
			2167
			2254
			3072
			4368
			4369
			4370
			4591
			4759		4m
			4856		4k
			5236		4d
			738
	Old Man Cave (42SA21153)	Edge of the Cedars State Museum (ECPR-19025)	PN 89	2	V
			PN 516	5
			PN 526	6
			PN 559	9
			PN 48	1	IIIa
			PN 90	3
			PN 183	4
			PN 547	7
			PN 558	8
			PN 575	10
			PN 583	11
			PN 585	12
			PN 557-1	14
			PN 557-2	15
			PN 557-3	16
			PN 168	13	unknown
	Long House, Mesa Verde (5MV1200)	Mesa Verde Visitor and Research Center	15591/700	104	FS 1198 ROOM 47/3, ROOM 47, LEVEL I (0-0.6') AND ROOM 48, LEVEL C
			15667/700	129	FS 994, ROOM 49, ON FLOOR
			15682/700	133/134	FS 1007, ROOM 49, IMBEDDED IN FLOOR
			15829/700	130	ROOM 58, FILL
			15991/700	102	FS 329, KIVA G, SURFACE
			16088/700	110	FS 1650, KIVA H, FLOOR
			16300/700	132	FS 2320, AREA IV, SURFACE
			16494/700	121	FS 2169, AREA IX
			16620/700	112	FS 224, LOWER EAST TRASH SLOPE
			16621/700	126	FS 225, LOWER EAST TRASH SLOPE
			16951/700	131	FS 1236, WEST TRASH SLOPE, SURFACE
			17008/700	127	FS 1672
			17009/700	123	FS 1673
			17418/700	124	ROOM 36/18, ROOM 36, SEALED FIRE PIT
			17618/700	125	ROOM 56/16, ROOM 56, LEVEL III FLOOR
			20036/700	107	ROOM 76/10, ROOM 76, LEVEL III, FLOOR
			20501/700	115	ROOM 81/1, ROOM 81, LEVEL I (0 - 1.0'), 6' FROM NE CORNER, 10.6' FROM NW CORNER
			20650/700	114	KIVA K/21, KIVA K, LEVEL III (3.5'-4.5')
			20655/700	135/136	KIVA K/31, KIVA K, LEVEL II (4.5'-5.0')
			20706/700	119	KIVA L/17, KIVA L, SURFACE
			20715/700	109	KIVA M/12, KIVA M, LEVEL III (DATUM, ROOM 74, -6.5' TO -7.5')
			20776/700	120	KIVA O/26, KIVA O, AGAINST KIVA WALL BELOW NE PILASTER; DIRECTLY ABOVE KIVA O/22 & KIVA O/23
			20777/700	117	KIVA O/27, KIVA O, CENTER OF KIVA, LEVEL III (5.5'-7.0')
			20838/700	111	KIVA P/30, KIVA P, VENTILATOR SHAFT FILL
			20947/700	103	KIVA R/30, KIVA R, LEVEL IV (DATUM AREA XII, -5.0' TO -5.5')
			20948/700	113	KIVA R/32, KIVA R, LEVEL V (DATUM AREA XII, -5.5' TO -6.0')
			20965/700	108	KIVA R/46, KIVA R, LEVEL VI (DATUM AREA XII, -6.0' TO -6.5')
			20970/700	122	KIVA R/55, KIVA R, LEVEL VII (DATUM AREA XII, -6.5' TO -7.0')
			20971/700	116	KIVA R/56, KIVA R, LEVEL VII (DATUM AREA XII, -6.5' TO -7.0')
			20972/700	101	KIVA R/57, KIVA R, LEVEL VI (DATUM AREA XII, -6.0' TO -6.5')
			22088/700	118	GEN/9, GENERAL SURFACE, EAST SIDE OF RUIN
			22347/700	128	AREA XII/12, AREA XII, FILL, SOUTH END
			26306/700	105	GENERAL SITE
			26525/700	106	PITHOUSE I, FLOOR (BELOW ROOM 54)
	Dust Devil Cave (NA7613)	Museum of Northern Arizona	NA7613.E11.12	1	VII
			NA7613.E10.25	2
			NA7613.E9.16	3
			NA7613.E8.19	4
			NA7613.134	5	VI
			NA7613.173	6
			NA7613.116	7	VIc
			NA7613.195	8	V
			NA7613.119	9
			NA7613.171	10
			NA7613.E10.18	11
			NA7613.126	13	Vb
			NA7613.155	12	IVc
			NA7613.172	14
			NA7613.157	16
			NA7613.184	17
			NA7613.139	18	IVb
			NA7613.149	22
			NA7613.191	23
			NA7613.142	25
			NA7613.177	26
			NA7613.165	15	IVa
			NA7613.115	19
			NA7613.130	20
			NA7613.166	21
			NA7613.180	24
	Sand Dune Cave (NA7523)	Museum of Northern Arizona	NA7523.N13.1	4	13
			NA7523.K25-26.8	10	8
			NA7523.P23-24.18	5	5
			NA7523.P23-24.17 #1	1	4
			NA7523.P23-24.17 #2	2
			NA7523.P23-24.17 #3	3
			NA7523.K25-26.1	6	2
			NA7523.K25-26.2	7
			NA7523.K25-26.3	8
			NA7523.K25-26.1	9
			NA7523.K25-24.24.4	11
	Pueblo Bonito (29SJ387)	American Museum of Natural History	H/465		Room 2
			H/80		Section 5
			H/2617		Room 17
			H/2828		Room 19
			H/2829
			H/2834
			H/8064		Room 25
			H/3293		Room 28
			H/4719		Surface
			H/4766		Room 28A
			H/4774
			H/4991		Surface
			H/5102		Room 37
			H/5156		Room 38
			H/5189
			H/5249
			H/5430		Room 39B
			H/5460		Room 41
			H/4834		Room 42
			H/4842
			H/4900
			H/4903
			H/5502
			H/5521		Room 44
			H/5565		Room 48
			H/5583
			H/5600		Room 51A
			H/5708		Room 54
			H/5727
			H/5773
			H/5788
			H/5789
			H/5930B		Room 62
			H/5930E
			H/6064		Room 65
			H/6347		Room 68
			H/6349
			H/6443		Room 71
			H/6458
			H/6483		Room 72
			H/6727		Room 78
			H/6895		Room 80
			H/6896
			H/7045		Room 83
			H/7050
			H/7105		Room 84
			H/7255		Room 85
			H/7259
			H/7323		Room 86
			H/8494		Room 108
			H/9576		Room 130
			H/9652		Room 131
			H/9813		Room 142
	Point of Pines, Crooked Ridge Village (AZ W:10:15 [ASM])	Arizona State Museum	A-8165	1	Pit House 8, Fill
			A-8752	2	Pit House 14, Floor
			A-8030	3	Pit House 5, Floor
			A-8034	4	Pit House 2, Floor
			A-8033	5	Pit House 2, Floor
			A-7958	6	Pit House 5, Shelf
			A-7814	7	Pit House 3, Floor
			A-8035	8	Pit House 2, Floor
			A-8162	9	Pit House 7, Fill
	Point of Pines, Point of Pines Pueblo (AZ W:10:50 [ASM])		A-6857	10	Room 15, Mealing Bins
			A-6544	11	Room 5, Floor-Native Soil
			A-6718	12	Pit House 3, Floor
			A-6583	13	Pit House 2, Floor, Center
			A-17590	14	Room 95, Niche
			A-10307	15	Room 51, 1.80-1.97 MBS
	Point of Pines, Turkey Creek (AZ W:9:123 [ASM])		A-18068	16	Room 1, Floor
			A-18191	17	Room 3, Fill
			A-18138	18	Room 10, Fill
			A-19117-B	19	Room 157, Floor
			A-19368	20	Room 179, Floor
			A-18296	21	Room 27, Floor
			A-15168	22	Pit House 1, Floor
			A-15613	23	Ruin C, Room 2, Test 13, Level 1
			A-15164	24	Pit House 1, Floor
	Point of Pines, Nantack Village (AZ W:10:111 [ASM])		A-15649	25	Pit House 6, Floor
			A-15167	26	Pit House 1, Floor
			A-15608	27	Ruin C, Pit House 7
			A-15650	28	Pit House 6, Floor
	Gila Cliff Dwellings	Western Archaeological Conservation Center	GICL 695	14	Cave 1, L2
			GICL 697	15
			GICL 700	16
			GICL 720	18
			GICL 731	19	Cave 1
			GICL 736	20	Cave 3, west side, surface
			GICL 598	4	Room 1
			GICL 599	5
			GICL 606	8
			GICL 621	13
			GICL 616	10	Room 9, interior
			GICL 596	2	Room 10
			GICL 597	3
			GICL 601	6
			GICL 608	9	Room 16
			GICL 603	7	Room 17
			GICL 619	12
			GICL 617	11	Room 20
			GICL 594	1
			GICL 706	17	ledge below trail between Caves 1 & 2
	Ventana Cave (AZ Z:12:5 [ASM])	Arizona State Museum	A-6104	14	Upper Cave A1
			A-6006	12	Upper Cave A3
			A-6043	29	Upper Cave A4
			A-6053	1	Upper Cave A5
			A-6075	16	Upper Cave B/0.0-0.25
			A-5928	17	Upper Cave B/0.25-0.5
			A-6082	30	Upper Cave B/1.0-1.25
			A-6049	18	Upper Cave B/1.5-1.75
			A-5950	15	Upper Cave B/1.5-1.75
			A-9039	9	Upper Cave B/1.75-2.0
			A-5949	13	Upper Cave B/2.5-2.75
			A-6003	32	Upper Cave C1
			A-5991	11	Upper Cave C3
			A-5955	23	Upper Cave C5
			A-6026	3	Upper Cave C5
			A-9037	4	Upper Cave C5
			A-5944	24	Upper Cave C6
			A-6098	31	Upper Cave D11/0.75-1.0
			A-6101	22	Upper Cave D11/1.25-1.5
			A-5926	33	Upper Cave D11/1.5-1.75
			A-5951	19	Upper Cave D11/2.0-2.25
			A-5927	10	Upper Cave L5/1.5-2.0
			A-6022	5	Upper Cave L5/2.0-2.5
			A-6065	7	Upper Cave M4/2.0-2.5
			A-6064	6	Upper Cave M5/2.0-2.5
			A-6007	21	Upper Cave N5/1.0-1.5
			A-6009	20	Upper Cave O5/0.3-0.5
			A-6074	2	Upper Cave P4/0.0-0.5
			A-6079	26	Upper Cave P5/0.0-0.5
			A-9041	8	Upper Cave L4/1.5-2.0
			A-9046	25	Upper Cave D11/1.5-1.75
			A-4889	27	Upper Cave C6
			A-4890	28	Upper Cave M4/2.5-3.0
