# Supplementary material for: Ancient use and long-distance transport of the Four Corners Potato (Solanum jamesii) across the Colorado Plateau: Implications for early stages of domestication
Source: PLoS One. 2026 Jan 21;21(1):e0335671. doi: 10.1371/journal.pone.0335671 (PMC12822961; doi:10.1371/journal.pone.0335671)
Supplement: S2 Table — Lengths and morphological characters measured and documented on each starch granule from all ground stone tools (n = 401) analyzed in this study. Each tab contains starch granule data from an archaeological site (n = 14). All starch granules have length measurements, but not all morphological characters were documented on all granules. (XLSX) [file pone.0335671.s002.xlsx]

## Sheet: Danger Cave
Catalog #	Lab Specimen #	Prep #	Photo #	Length (µm)	Circular-oval shape (0=absent, 1=present)	Hilum position (0=eccentric, 1=centric)	Central Cavity (0=absent, 1=round)	Cross (0=indistinct, 1=distinct)	Fissures (0=absent, 1=present)	Lamellae (0=non-lamellated, 1=lamellated)	Pressure Facets (0=absent, 1=present)
42TO13FS23295.14	LS1	1	1	21.48	1	1	1	1	1	0	0
		1	2	14.731	0	1	1	1	0	0	1
		1	3	19.644	0	1	0	1	1	0	1
		1	4	18.64	0	1	0	1	1	0	1
		1	5	16.785	1	1	1	1	0	0	0
		1	6	10.755	0	1	1	1	0	0	0
		1	7	12.319	1	1	0	1	1	0	1
		1	8	10.814	1	1	1	1	0	0	0
		1	9	29.194	0	0	0	1	1	1	0
		1	10	10.987	1	1	0	1	1	0	0
		1	11	21.82	0	1	0	1	0	0	0
		1	12	23.323	0	1	0	1	0	0	1
		1	13	13.538	1	1	1	1	1	0	1
		1	14	15.986	1	1	0	1	1	0	1
		1	15	19.245	1	1	0	1	0	1	0
		1	16	12.346	1	0	0	1	0	0	0
		1	17	12.129	1	1	1	1	0	0	0
		1	18	18.724	1	1	1	1	0	0	0
		1	19	23.678	1	1	1 (oblong)	0	0	1	0
		1	20	14.398	1	1	1	1	1	0	1
		1	21	24.066	1	1	0	1	1	0	1
		1	22	11.232	1	1	1	1	1	0	1
		1	23	13.121	1	1	1	1	0	0	0
		1	24	24.721	0	1	0	1	1	0	1
		1	25	12.965	1	1	0	1	0	0	0
		1	26	20.995	0	1	0	1	1	0	1
		1	27	11.236	1	1	0	1	0	0	1
		2	28	11.855	1	1	1	1	0	0	0
		2	29	12.642	0	1	1	1	0	0	0
		?	30	17.084	1	1	1	1	0	0	0
		?	31	12.517	1	1	1	1	0	0	0
		?	32	15.743	1	1	1	1	0	0	1
		?	33	17.484	0	0	0	1	0	0	0
		?	34	17.09	1	1	1	1	0	0	0
		3	35	20.725	1	1	1	1	0	0	0
		3	36	11.891	0	1	0	1	0	0	0
		3	37	19.606	0	1	0	1	1	0	0
		3	38	31.204	1	1	1 (oblong)	0	0	1	0
		3	39	20.457	1	1	1 (oblong)	0	0	1	0
		3	40	12.802	1	1	1	1	0	0	0
		3	41	11.938	1	1	1	1	0	0	0
		3	42	20.261	1	1	0	1	0	0	0
		3	43	19.489	1	1	0	0	0	0	0
42TO13FS23292	LS2	1	NO STARCH
		2	1	23.35	1	1	1	0	0	1	0
42TO13FS23297.56	LS3	1	1	15.351	0	1	0	1	1	0	0
		1	2	16.405	1	1	0	0	0	0	0
		1	3	26.969	0	1	0	1	1	0	1
		1	4	11.048	1	1	0	1	0	1	0
		1	5	22.695	0	1	0	1	1	1	1
		1	6	19.989	0	1	0	1	1	0	1
		1	7	16.991	0	1	0	1	0	0	1
		1	8	19.588	1	1	1	1	0	1	0
		1	9	26.849	0	1	1	1	1	0	1
		1	10	20.715	1	1	0	1	1	0	1
		1	11	13.396	0	1	1	1	0	0	1
		1	12	19.981	1	1	1	1	0	0	1
		1	13	19.436	1	1	1 (oblong)	0	0	1	0
		1	14	15.431	1	1	1 (oblong)	0	0	1	0
		1	15	14.313	1	1	1	1	0	0	0
		1	16	20.044	0	1	1	1	0	0	1
		1	17	19.863	1	1	0	1	0	0	0
		1	18	23.486	1	1	0	0	1	0	1
		1	19	22.266	1	1	1	0	0	1	0
		1	20	7.915	1	1	0	1	0	0	0
		1	21	19.687	1	1	1	1	0	0	0
42TO13FS22928.1	LS4	1	1	19.629	1	1	1	1	0	0	0
		1	2	10.117	1	1	0	1	0	0	0
		1	3	22.127	0	1	0	1	1	0	1
		1	4	25.336	0	1	0	1	1	0	1
		1	5	20.024	1	1	0	1	1	0	1
		1	6	15.939	0	1	0	1	1	0	1
		1	7	17.074	1	1	0	1	0	0	1
		1	8	24.175	0	1	0	0	1	0	1
		1	9	10.458	1	1	0	1	1	0	0
		1	10	15.241	1	1	0	1	1	0	1
		1	11	49.347	0	0	0	1	0	0	0
		1	12	20.326	0	1	1	1	0	0	0
		1	13	20.618	1	1	1	0	0	1	0
		1	14	12.284	1	1	0	1	0	0	0
		1	15	15.48	1	1	0	1	0	0	0
		1	16	15.39	1	1	0	1	0	0	0
		1	17	14.775	0	1	0	1	0	0	1
		1	18	22.823	0	1	1	1	0	0	1
		1	19	20.124	1	1	1	0	0	1	0
		1	20	18.842	1	1	1	1	0	0	0
		1	21	15.697	1	1	0	1	0	0	0
		1	22	11.046	1	1	0	1	0	0	1
		1	23	12.458	1	1	1	1	0	0	0
		1	24	23.323	1	1	1	1	0	0	1
		1	25	20.564	1	1	1	0	0	1	0
		1	26	20.9	1	1	0	1	1	1	0
		1	27	11.348	0	1	0	1	1	0	1
		1	28	25.405	1	1	1	0	0	1	0
		1	29	17.571	0	1	1	1	1	0	1
		1	30	18.46	1	1	1	1	0	0	0
		1	31	16.179	1	1	1	1	0	0	0
		1	32	11.032	1	1	0	1	0	0	0
		1	33	16.094	1	1	1	1	0	0	0
		1	34	16.242	0	1	1	1	0	0	1
		1	35	19.012	0	1	0	1	0	0	1
		1	36	23.394	0	0	0	1	1	0	1
		2	37	17.113	1	1	0	1	1	0	1
		2	38	20.5592	1	1	0	1	0	0	1
		2	39	12.305	1	1	0	1	0	0	0
		2	40	17.942	1	1	1	1	1	0	1
		2	41	15.885	1	1	0	1	1	0	0
		2	42	14.466	1	1	1	1	0	0	0
		2	43	20.858	0	1	0	1	1	0	1
		2	44	13.408	1	1	0	1	0	0	0
		2	45	17.917	0	1	0	1	1	0	1
		2	46	17.443	1	1	1	1	0	0	0
		2	47	39.284	1	1	1	0	0	1	0
		2	48	12.966	1	1	1	0	0	0	0
		2	49	33.475	1	1	1	0	0	1	0
		2	50	23.468	1	1	0	1	1	0	1
		2	51	19.464	1	1	0	1	1	0	0
		2	52	26.617	0	1	0	1	1	0	1
		2	53	30.785	1	1	1	0	0	1	0
		2	54	18.24	1	1	0	1	1	0	1
		2	55	18.974	0	1	0	1	1	0	0
		2	56	21.925	1	1	1	1	0	0	1
		2	57	15.13	0	0	0	1	1	0	0
		2	58	16.505	0	1	0	1	1	0	1
		3	59	13.844	1	1	1	1	0	0	0
		3	60	16.701	1	1	0	1	1	0	1
		3	61	11.766	0	1	0	1	0	0	1
		3	62	15.07	1	1	0	1	1	0	1
		3	63	15.092	0	1	0	1	0	0	1
		3	64	21.598	1	1	1	1	0	0	0
		3	65	24.27	1	1	1	1	1	0	0
		3	66	18.95	1	1	0	1	1	0	1
		3	67	18.436	0	1	0	1	1	0	1
		3	68	18.198	0	1	0	1	1	0	1
		3	69	20.648	1	1	1	0	0	1	0
		3	70	8.943	1	1	0	1	0	0	0
		3	71	13.142	1	1	0	1	0	0	1
		3	72	21.146	0	1	0	1	1	0	1
		3	73	21.411	0	1	0	1	1	0	1
42TO13FS23139.68	LS5	1	1	17.1	0	1	0	1	1	0	1
		1	2	11.213	1	1	1	1	0	0	0
		1	3	15.185	0	0	0	1	0	0	0
		1	4	12.461	1	1	1	1	1	0	0
		1	5	12.111	1	1	1	1	0	0	0
		1	6	22.018	0	1	0	1	1	0	1
		1	7	8.943	1	1	0	1	0	0	0
		1	8	19.541	0	1	0	1	1	0	1
		1	9	19.821	1	1	1	1	1	0	1
		1	10	20.111	1	1	0	1	1	0	1
		1	11	17.048	0	1	0	1	1	0	1
		1	12	17.76	1	1	1	1	0	0	0
		1	13	20.216	1	1	0	1	1	0	0
42TO13FS22898	LS6	1	1	13.918	1	1	1	1	0	1	0
		1	2	15.439	1	1	1	1	1	0	0
		1	3	16.47	1	1	0	1	0	0	0
		1	4	22.039	1	1	1	0	0	1	0
		1	5	11.368	1	1	0	1	0	0	0
		1	6	17.183	1	1	0	1	0	1	0
		2	7	10.748	1	1	1	1	0	0	0
		2	8	21.314	0	1	1	1	0	0	1
		3	9	17.831	1	1	0	1	1	0	0
		3	10	14.381	1	1	0	1	0	0	0
42TO13FS22816.1	LS7	1	1	16.889	1	1	1	1	0	0	0
		1	2	19.656	0	1	0	1	1	0	0
		1	3	21.175	1	1	1	0	0	1	0
		1	4	28.387	1	1	1	1	1	1	1
		1	5	20.362	0	1	0	1	1	0	1
		1	6	13.597	1	1	1	1	0	0	0
		2	7	16.208	0	1	0	1	1	0	1
		2	8	21.271	1	1	0	1	1	0	0
		2	9	16.964	1	1	0	1	1	0	0
		2	10	16.775	1	1	1	1	0	0	0
		2	11	10.526	0	1	0	1	0	0	1
		2	12	22.104	1	1	1	1	0	0	1
		2	13	20.384	1	1	1	1	1	1	0
		2	14	28.862	1	1	1	1	1	0	0
		2	15	14.586	1	1	0	1	1	1	1
		2	16	24.511	1	1	1	1	1	0	1
		2	17	18.229	0	1	0	1	0	0	1
		2	18	23.913	1	1	1	0	0	1	0
		2	19	17.586	1	1	1	1	0	0	0
		3	20	16.334	0	1	0	1	1	0	1
		3	21	18.799	0	1	0	1	1	0	1
		3	22	16.612	1	1	1	1	1	0	0
		3	23	21.224	1	1	1	1	0	0	0
		3	24	18.667	1	1	0	1	0	0	1
		3	25	14.821	0	1	0	1	0	0	0
42TO13FS22348	LS8	1	1	21.993	0	1	0	1	1	0	1
		1	2	17.615	1	1	0	1	0	0	1
		1	3	18.496	1	1	0	1	0	0	1
		1	4	15.52	0	1	0	1	0	0	1
		1	5	17.854	1	1	1	1	0	0	1
42TO13FS23237.2	LS9	1	1	21.18	1	1	1	1	1	0	1
		1	2	19.38	1	1	1	1	0	0	0
		1	2	7.046	1	1	0	1	0	0	0
		1	3	20.054	0	1	0	1	1	0	1
		1	4	18.46	1	1	0	1	1	1	0
		1	5	16.551	1	1	0	1	1	0	1
		1	6	10.373	1	1	1	1	0	0	0
		1	7	13.361	0	1	0	1	0	0	1
		1	8	18.099	1	1	1	0	0	1	0
		1	9	15.271	1	1	0	1	1	0	1
		1	10	21.702	0	1	0	1	1	0	1
		1	11	19.703	1	1	0	1	1	0	1
		1	12	9.017	1	1	0	1	0	0	0
		1	13	14.558	1	1	0	1	1	0	1
		1	14	17.51	1	1	1	1	0	0	0
		1	15	18.173	1	1	0	1	1	0	1
		1	16	10.719	1	1	0	1	0	0	0
		1	17	21.3	1	1	0	1	1	0	1
		1	18	15.461	1	1	0	1	1	0	1
		1	19	17.542	1	1	1	1	1	0	1
		1	20	13.994	1	1	0	1	1	0	1
		1	21	16.409	1	1	1	0	0	1	0
		1	22	16.745	1	1	1	1	0	0	1
		1	23	15.086	1	1	1	1	0	0	0
		1	24	12.58	1	1	0	1	0	0	0
		1	25	10.879	1	1	0	0	0	0	0
		1	25	12.738	1	1	0	0	0	0	0
		1	26	10.429	1	1	0	1	0	0	0
		1	27	24.292	1	1	1	0	0	1	0
		1	28	18.33	1	1	1	0	0	0	0
		1	29	14.687	1	1	0	1	0	0	1
		1	30	13.926	1	1	0	1	1	0	0
		1	31	18.128	1	1	0	1	1	0	1
		1	32	12.024	1	1	0	1	0	0	1
		1	33	11.386	1	1	0	1	0	0	1
		1	34	21.334	1	1	1	0	0	1	0
		1	35	16.766	1	0	0	1	1	0	1
		1	36	9.519	1	1	1	1	0	0	0
		1	37	11.968	1	1	0	1	0	0	0
		1	38	14.557	1	1	0	1	1	0	0
		1	39	15.928	1	1	1	1	0	0	0
		1	39	11.161	1	1	1	1	0	0	0
		1	40	38.356	1	1	1	0	0	1	0
		1	41	14.79	1	1	0	1	1	0	0
		1	42	20.894	0	1	0	1	1	0	1
		1	43	17.215	1	0	0	1	1	0	0
		1	44	18.173	1	1	1	1	0	0	0
		1	44	17.669	0	1	0	1	1	0	1
		1	45	15.238	1	1	0	1	0	0	0
		1	46	15.167	1	1	0	1	1	0	1
		1	47	10.965	1	1	0	1	0	0	1
		1	48	18.369	1	1	0	1	1	0	1
		1	49	10.761	1	1	0	1	0	0	0
		1	50	17.065	1	1	0	1	0	0	1
		1	51	9.389	1	1	0	1	0	0	0
		1	52	11.497	1	1	1	1	0	0	0
		1	53	14.437	1	1	0	1	1	0	1
		1	54	18.397	1	1	0	1	0	1	0
		1	55	25.033	1	1	1	0	0	1	0
		1	56	24.848	1	1	1	0	0	1	0
		1	56	5.366	1	1	0	1	0	0	0
		1	57	12.392	1	1	0	1	0	0	1
		1	58	14.542	1	1	0	1	0	0	1
		1	59	18.358	1	1	1	1	0	0	0
		1	60	17.242	1	1	0	1	0	0	1
		1	60	21.51	1	1	1	0	0	1	0
		1	61	16.221	1	1	0	1	0	0	0
		1	62	40.731	1	1	1	0	0	1	0
		1	63	14.754		1
		1	64	14.28	1	1	0	1	0	0	1
		1	65	20.103	1	1	0	1	1	0	0
		1	66	16.412	1	1	0	1	1	0	1
		1	67	15.985	1	1	1	0	0	1	0
		1	68	12.392	1	1	0	1	0	0	0
		1	69	17.183	1	1	0	1	1	0	1
		1	70	18.574	1	1	0	1	1	0	1
		1	71	9.163	1	1	0	1	0	0	1
		1	72	10.597	1	1	0	1	0	0	1
		1	73	11.046	1	1	1	1	0	0	0
		1	74	10.174	1	1	0	1	0	0	0
		1	74	11.826	1	1	0	1	0	0	0
		1	74	11.25	1	1	0	1	0	0	0
		1	74	11.296	1	1	0	1	0	0	0
		1	74	12.126	1	1	0	1	0	0	0
		1	75	5.873	1	1	0	1	0	0	0
		1	75	10.949	1	1	0	1	0	0	0
		1	75	7.586	1	1	0	1	0	0	0
		1	75	6.895	1	1	0	1	0	0	0
		1	75	10.593	1	1	0	1	0	0	0
		1	75	10.022	1	1	0	1	0	0	0
		1	75	9.513	1	1	0	1	0	0	0
		1	75	6.789	1	1	0	1	0	0	0
		1	76	14.788	0	0	0	1	1	0	1
		1	77	18.602	1	1	0	1	1	0	1
		1	78	14.736	1	1	0	1	1	0	1
		1	79	13.855	1	1	0	1	0	0	1
		1	80	15.836	0	1	0	1	1	1	1
		1	81	19.627	1	1	0	1	1	0	1
		1	82	16.355	1	1	1	1	0	0	1
		1	83	10.117	0	1	0	1	1	0	1
		1	84	8.965	1	1	0	1	0	0	0
		1	85	21.749	1	1	0	1	0	0	1
		1	86	12.517	1	1	1	0	0	0	0
		1	87	13.725	1	1	0	1	0	0	1
		1	88	17.831	0	1	0	1	1	0	1
		1	89	14.718	0	1	0	0	1	0	1
		1	90	17.42	1	1	0	0	1	0	0
		1	91	18.201	1	1	0	1	1	0	1
		1	92	8.746	1	1	1	1	0	0	0
		2	93	21.16	1	1	0	1	1	0	1
		2	94	16.684	1	1	0	1	0	0	1
		2	95	11.54	0	1	0	1	0	0	0
		2	96	25.669	0	1	0	1	1	0	1
		2	97	20.339	0	1	0	1	1	0	1
		2	98	15.52	1	1	1	1	0	0	1
		2	99	18.324	1	0	0	1	0	0	0
		2	100	14.762	0	1	0	1	0	0	1
		2	101	9.738	1	1	1	1	0	0	0
		2	102	17.964	0	1	0	1	1	0	1
		2	103	21.386	1	1	1	0	0	1	0
		2	104	16.109	1	1	1	1	1	0	0
		2	105	17.768	1	1	0	1	1	1	0
		2	106	29.916	1	1	1	1	1	0	0
		2	107	30.895	1	1	1	0	0	1	0
		2	108	16.351	1	1	0	1	0	0	1
		2	109	14.529	1	1	0	1	1	0	1
		2	110	15.338	1	1	0	1	0	0	0
		2	111	17.171	0	1	0	1	1	0	1
		2	112	10.068	1	1	0	1	0	0	0
		2	113	13.316	1	1	0	1	1	0	0
		2	114	12.027	1	1	0	1	0	0	0
		2	115	17.739	1	1	0	1	1	0	0
		2	116	23.276	1	1	0	1	1	0	1
		2	117	26.112	1	1	0	1	1	0	1
		2	118	18.779	1	1	1	1	1	0	0
		2	119	17.508	1	1	0	1	1	0	1
		2	120	20.492	1	1	1	0	0	1	0
		2	121	16.6287	1	1	0	1	1	0	1
		2	122	13.339	1	1	0	1	1	0	1
		2	123	21.053	1	1	1	0	0	1	0
		2	123	7.353	1	1	1	0	0	1	0
		2	124	18.06	1	1	0	1	1	0	0
		2	125	17.484	1	1	0	1	0	0	1
		2	126	12.35	1	1	0	1	1	0	1
		2	126	17.9	1	1	0	1	1	0	1
		2	126	18.688	1	1	0	1	1	0	1
		2	126	19.38	1	1	0	1	1	0	1
		2	126	14.873	1	1	0	1	1	0	1
		2	126	13.992	1	1	0	1	1	0	1
		2	126	14.072	1	1	0	1	1	0	1
		2	126	21.696	1	1	0	1	1	0	1
		2	126	17.538	1	1	0	1	1	0	1
		2	126	15.384	1	1	0	1	1	0	1
		2	126	18.907	1	1	0	1	1	0	1
		2	126	17.821	1	1	0	1	1	0	1
		2	126	18.259	1	1	0	1	1	0	1
		2	126	20.366	1	1	0	1	1	0	1
		2	126	22.637	1	1	0	1	1	0	1
		2	126	17.775	1	1	0	1	1	0	1
		2	126	14.267	1	1	0	1	1	0	1
		2	126	14.651	1	1	0	1	1	0	1
		2	127	15.398	1	1	0	1	1	0	0
		2	128	11.677	1	1	0	1	0	0	0
		2	129	17.782	1	1	1	1	0	0	0
		2	130	19.713	1	1	1	0	0	1	0
		2	131	11.092	1	1	0	1	1	0	0
		2	131	9.62	1	1	0	1	1	0	0
		2	131	9.541	1	1	0	1	1	0	0
		2	132	11.216	1	1	0	1	1	0	1
		2	132	23.468	1	1	1	0	0	1	0
		2	133	18.028	1	1	1	0	0	1	0
		2	134	17.217	1	1	1	0	0	1	0
		2	135	14.901	1	1	0	1	1	0	1
		2	136	19.38	1	1	0	1	1	0	1
		2	137	13.984	1	1	1	0	0	1	0
		2	138	25.007	1	1	1	0	0	1	0
		2	139	17.022	0	1	0	1	1	0	1
		2	140	18.045	1	1	0	1	1	0	1
		2	141	19.095	1	1	1	0	1	1	0
		2	142	13.533	1	1	0	1	1	0	0
		2	143	16.598	1	1	0	1	1	0	0
		2	144	20.409	1	1	0	1	1	0	0
		2	145	14.507	1	1	0	1	0	0	0
		2	146	22.458	1	1	0	1	1	0	1
		2	147	15.812	1	1	1	0	0	1	0
		2	148	17.413	1	1	0	1	1	0	1
		2	149	11.47	1	1	0	1	1	0	1
		2	150	17.2	1	1	0	1	1	0	1
		2	151	13.726	1	1	0	1	1	0	1
		2	152	21.044	1	1	0	1	1	0	1
		2	153	7.566	1	1	1	1	0	0	0
		2	154	17.402	1	1	0	1	1	0	1
		2	155	21.881	1	1	0	0	0	0	0
		2	156	12.832	1	1	1	1	0	0	0
		2	157	19.531	1	0	0	0	1	0	1
		2	158	14.718	1	1	0	1	0	0	1
		2	159	16.994	0	1	0	1	1	0	1
42TO13AR935	LS10	1	1	14.652	1	1	1	1	1	0	0
		1	2	11.07	1	1	0	1	1	0	0
		1	3	31.058	1	1	1	0	0	1	0
		1	4	16.571	1	1	1	1	1	0	0
		1	5	15.857	1	1	1	1	1	0	0
		1	6	13.308	1	1	1	1	0	0	0
		1	7	12.922	0	0	0	1	1	0	1
		1	7	18.983	1	1	0	1	1	0	0
		1	7	9.108	1	1	1	1	0	0	0
		1	8	14.974	1	1	1	1	0	0	0
		1	8	19.192	1	1	1	1	0	0	0
		1	9	15.001	1	1	1	1	1	0	0
		1	10	20.037	-	-	-	-	-	-	-
		1	10	13.612	1	1	1	1	0	0	0
		1	11	12.998	1	1	1	1	1	0	0
		1	12	14.302	1	1	1	1	1	0	0
		1	13	13.758	1	1	1	1	0	0	0
		1	14	14.031	1	1	0	1	1	0	0
		1	15	16.458	1	1	0	1	1	0	0
		1	16	12.446	1	1	0	1	1	0	1
		1	17	12.902	1	1	1	0	0	1	0
		1	18	15.045	1	1	1	1	0	0	0
		1	19	11.835	1	1	1	1	0	0	0
		1	20	13.133	1	1	1	1	0	0	0
		1	21	14.666	1	1	1	1	1	0	0
		1	22	17.266	1	1	1	1	1	0	0
		1	23	15.351	1	1	1	1	0	1	0
		1	24	10.221	1	1	0	1	0	0	1
		1	24	15.533	1	1	0	1	1	0	0
		1	25	9.77	1	1	0	1	1	0	0
		1	26	13.378	1	1	1	1	0	0	0
		1	27	11.519	1	1	1	1	0	0	0
		1	28	13.123	1	1	1	0	0	0	0
		1	29	16.297	1	1	1	1	1	0	0
		1	30	15.557	1	1	0	1	1	0	0
		1	31	11.43	1	1	0	1	0	0	0
		1	32	12.547	1	1	0	1	1	0	0
		1	33	14.914	1	1	1	0	0	0	0
		1	33	16.755	1	1	1	1	0	0	0
		1	33	12.549	1	1	0	1	0	0	0
		1	34	15.914	1	1	1	1	0	0	0
		1	35	11.688	1	1	1	1	0	0	0
		1	36	14.056	1	1	1	1	1	0	0
		1	37	13.932	1	1	0	1	1	0	0
		1	38	14.67	1	1	1	1	0	0	0
		1	39	12.771	1	1	1	1	0	0	0
		1	40	15.454	1	1	1	1	0	0	0
		1	41	12.52	1	1	1	0	0	0	0
		1	42	10.794	1	1	1	1	0	0	0
		1	42	12.624	1	1	0	1	1	0	0
		1	43	16.221	1	1	1	1	1	0	0
		1	44	17.757	1	1	1	1	1	0	0
		1	45	25.953	-	-	-	-	-	-	-
		1	46	15.517	1	1	1	1	0	0	0
		1	47	38.15	1	1	1	0	0	0	0
		1	48	10.643	1	1	1	0	0	0	0
		1	49	18.972	1	1	0	1	1	0	1
		1	50	12.421	1	1	1	1	0	0	0
		1	51	12.671	1	1	1	1	0	0	0
		1	52	12.024	1	1	1	1	0	0	0
		1	53	11.018	1	1	1	1	1	0	0
		1	54	16.603	1	1	1	1	1	0	0
		1	55	13.281	1	1	1	0	0	0	0
		1	56	14.628	1	1	1	1	1	0	0
		1	57	19.264	1	1	1	1	1	0	0
		1	58	15.391	1	1	0	1	1	0	0
		1	58	17.664	1	1	1	1	1	0	0
		1	59	13.772	1	1	1	1	1	0	0
		1	60	13.274	1	1	1	1	0	0	0
		1	61	10.793	1	1	1	1	0	0	0
		1	62	11.688	1	1	1	1	0	0	0
		1	62	19.85	1	1	0	1	1	0	0
		1	63	9.444	1	1	0	1	0	1	0
		1	63	11.039	1	1	0	1	0	1	0
		1	63	11.213	1	1	0	1	0	1	0
		1	63	11.716	1	1	0	1	0	1	0
		1	64	10.279	1	1	1	1	0	0	0
		1	65	10.294	1	1	1	1	0	0	0
		1	65	13.355	1	1	1	1	1	0	0
		1	66	14.558	1	1	0	1	1	0	0
		1	66	12.771	1	1	1	1	0	0	0
		1	66	8.442	1	1	1	1	0	0	0
		1	67	14.979	1	1	1	1	0	0	0
		1	67	15.458	1	1	1	1	0	0	0
		1	67	8.954	1	1	0	1	0	0	0
		1	68	14.38	1	1	1	1	0	0	0
		1	68	12.795	1	1	1	1	0	0	0
		1	68	12.225	1	1	1	1	0	0	0
		1	68	11.734	1	1	1	1	0	0	0
		1	68	16.355	1	1	1	1	0	0	0
		1	68	13.763	1	1	1	1	0	0	0
		1	68	11.103	1	1	1	1	0	0	0
		1	68	11.877	1	1	1	1	0	0	0
		1	68	12.084	1	1	1	1	0	0	0
		1	68	16.191	1	1	1	1	0	0	0
		1	68	14.749	1	1	1	1	0	0	0
		1	68	11.764	1	1	1	1	0	0	0
		1	68	13.013	1	1	1	1	0	0	0
		1	68	13.597	1	1	1	1	0	0	0
		1	68	15.153	1	1	1	1	0	0	0
		1	68	15.281	1	1	1	1	0	0	0
		1	68	13.399	1	1	1	1	0	0	0
		1	68	12.417	1	1	1	1	0	0	0
		1	68	13.94	1	1	1	1	0	0	0
		1	69	16.318	1	1	1	1	0	0	0
		1	69	12.167	1	1	1	1	0	0	0
		1	69	15.44	1	1	1	1	0	0	0
		1	69	13.217	1	1	1	1	0	0	0
		1	69	13.758	1	1	1	1	0	0	0
		1	69	11.8	1	1	1	1	0	0	0
		1	69	17.595	1	1	1	1	0	0	0
		1	69	15.061	1	1	1	1	0	0	0
		1	69	16.024	1	1	1	1	0	0	0
		1	69	13.582	1	1	1	1	0	0	0
		1	69	14.14	1	1	1	1	0	0	0
		1	69	14.804	1	1	1	1	0	0	0
		1	69	14.016	1	1	1	1	0	0	0
		1	69	14.914	1	1	1	1	0	0	0
		1	69	11.59	1	1	1	1	0	0	0
		1	69	16.196	1	1	1	1	0	0	0
		1	69	16.283	1	1	1	1	0	0	0
		1	69	12.927	1	1	1	1	0	0	0
		1	69	11.877	1	1	1	1	0	0	0
		1	69	11.891	1	1	1	1	0	0	0
		1	69	14.081	1	1	1	1	0	0	0
		1	69	16.303	1	1	1	1	0	0	0
		1	69	13.319	1	1	1	1	0	0	0
		1	69	14.338	1	1	1	1	0	0	0
		1	70	16.743	1	1	0	1	1	0	0
		1	70	12.647	1	1	0	1	1	0	0
		1	70	13.347	1	1	1	1	0	0	0
		1	71	12.244	1	1	0	1	1	0	1
		1	72	13.108	1	1	1	1	0	0	0
		1	73	14.162	1	1	0	1	1	0	1
		1	74	12.235	1	1	1	1	0	0	0
		1	75	9.923	1	1	0	1	0	0	0
		1	75	8.95	1	1	0	1	0	0	0
		1	76	16.727	1	1	1	1	0	0	0
		1	76	12.009	1	1	1	1	0	0	0
		1	76	15.164	1	1	1	1	1	0	0
		1	76	12.966	1	1	1	1	0	0	0
		1	76	16.384	1	1	1	1	0	0	0
		1	77	12.823	1	1	1	1	0	0	0
		1	77	13.309	1	1	1	1	0	0	0
		1	78	14.558	1	1	0	1	1	0	1
		1	78	18.811	1	1	1	1	1	0	0
		1	79	16.644	1	1	1	1	1	0	0
		1	80	14.679	1	1	1	1	0	0	0
		1	81	14.628	1	1	0	1	1	0	0
		1	82	12.319	1	1	1	1	0	0	0
		1	83	13.162	1	1	1	1	0	0	0
		1	84	13.129	1	1	1	1	1	0	0
		1	84	15.281	1	1	1	1	1	0	0
		1	85	12.56	1	1	0	1	1	0	0
		1	86	23.217	1	1	1	1	1	1	0
		1	87	12.977	1	1	1	1	0	0	0
		1	88	12.244	1	1	1	1	1	0	0
		1	89	15.042	1	1	1	1	0	0	0
		1	90	15.597	1	1	1	0	0	1	0
		1	91	17.36	1	1	1	1	1	0	0
		1	92	13.13	1	1	1	1	0	0	0
		1	92	12.487	1	1	1	1	0	0	0
		1	93	17.433	1	1	0	1	1	0	0
		1	94	15.814	1	1	1	1	1	0	0
		1	95	13.374	1	1	1	1	0	0	0
		1	96	14.172	1	1	1	1	1	0	0
		1	97	11.717	1	1	1	1	0	0	0
		1	98	13.217	1	1	1	1	1	0	0
		1	99	8.32	1	1	0	1	0	0	0
		1	100	11.766	1	1	1	1	1	0	0
		1	101	13.278	1	1	1	1	0	1	0
		1	102	12.009	1	1	1	1	0	0	0
		1	102	12.992	1	1	1	1	0	0	0
		1	103	17.039	1	1	1	1	0	0	0
		1	104	16.126	1	1	1	1	1	0	0
		1	105	6.945	1	1	0	1	0	0	0
		1	106	12.235	1	1	0	1	1	0	0
		2	107	14.853	1	1	0	1	1	0	0
		2	107	12.162	1	1	1	1	0	0	0
		2	108	9.732	1	1	1	1	0	0	0
		2	109	11.198	1	1	1	0	1	0	0
		2	110	12.284	1	1	0	1	1	0	0
		2	111	12.334	1	1	1	0	0	1	0
		2	111	8.552	1	1	0	1	0	1	0
		2	112	11.835	1	1	0	1	1	0	0
		2	113	12.808	1	1	1	1	0	0	0
		2	114	13.623	1	1	1	1	1	0	0
		2	115	21.55	0	1	0	1	1	0	1
		2	116	15.53	1	1	1	1	0	0	0
		2	117	13.465	1	1	1	1	1	0	0
		2	118	14.367	1	1	1	1	1	0	0
		2	119	13.621	1	1	1	1	1	0	0
		2	120	16.254	1	1	0	0	1	0	0
		2	121	11.882	1	1	1	1	0	0	0
		2	122	15.638	1	1	0	1	1	0	0
		2	123	8.61	1	1	0	1	0	0	0
		2	124	15.167	1	1	1	1	1	0	0
		2	124	17.332	1	1	1	1	1	0	0
		2	125	13.725	1	1	1	0	0	1	0
		2	126	17.005	1	1	1	0	0	1	0
		2	126	16.998	1	1	1	1	0	0	0
		2	126	13.514	1	1	1	1	0	0	0
		2	126	14.372	1	1	1	1	0	0	0
		2	126	11.122	1	1	1	1	0	0	0
		2	127	15.159	1	1	1	1	0	1	0
		2	128	12.787	1	1	1	1	0	1	0
		2	129	14.592	1	1	1	1	0	0	0
		2	130	20.564	1	1	0	1	1	0	1
		2	131	16.933	1	1	1	1	1	0	1
		2	131	10.403	1	1	1	1	0	0	0
		2	132	14.523	1	1	1	1	0	0	0
		2	133	14.366	1	1	1	1	1	0	0
		2	134	20.326	1	1	1	1	1	0	0
		2	135	10.635	1	1	1	1	0	0	0
		2	136	14.603	1	1	1	1	0	0	0
		2	136	10.65	1	1	1	0	0	1	0
		2	137	13.8	1	1	1	1	0	0	0
		2	138	13.688	1	1	1	0	0	1	0
		2	139	15.621	1	1	1	0	0	0	0
		2	140	14.557	1	1	1	1	0	0	0
		2	141	13.936	1	1	1	1	0	0	0
		2	142	10.569	1	1	0	1	0	0	0
		2	143	13.743	1	1	1	1	0	0	0
		2	144	11.989	1	1	0	1	1	0	0
		2	145	10.14	1	1	1	1	0	0	0
		2	146	17.808	1	1	1	0	0	1	0
		2	147	14.216	1	1	0	1	1	1	0
		2	148	15.782	1	1	0	0	1	0	0
		2	149	9.422	1	1	1	0
		2	149	17.074	1	1	1	1	0	0	0
		2	150	14.168	1	1	1	1	0	0	0
		2	151	19.166	1	1	1	1	1	0	0
		2	152	16.38	1	1	1	1	0	0	0
		2	153	16.669	1	1	1	1	0	0	0
		2	154	12.702	1	1	1	1	0	0	0
		2	154	16.33	1	1	1	0	0	1	0
		2	155	15.001	1	1	1	1	1	0	0
		2	156	11.593	1	1	1	1	0	0	0
		2	157	15.914	1	1	1	1	1	0	0
		2	158	15.022	1	1	1	0	1	0	0
		2	159	17.684	1	1	1	1	0	0	0
		2	160	12.263	1	1	0	1	0	0	0
		2	160	13.83	1	1	0	1	0	0	1
		2	161	20.477	1	1	1	1	1	0	0
		2	162	12.843	1	1	1	1	1	0	0
		2	163	12.751	1	1	1	1	1	0	0
		2	164	11.8	1	1	1	1	0	0	0
		2	165	13.355	1	1	1	1	0	0	0
		2	166	12.666	1	1	1	0	0	1	0
		2	167	15.387	1	1	1	1	1	0	0
		2	168	14.947	1	1	1	1	0	0	0
		2	169	17.231	1	1	1	1	0	1	0
		2	169	8.964	1	1	0	1	0	0	0
		2	170	15.995	1	1	1	1	0	0	0
		2	171	19.049	0	1	0	1	1	0	1
		2	172	16.177	1	1	1	1	0	0	0
		2	173	16.15	1	1	1	1	0	0	0
		2	174	11.748	1	1	0	1	1	0	0
		2	175	10.18	1	1	0	1	1	0	0
		2	176	12.556	1	1	1	1	0	0	0
		2	177	13.191	1	1	1	1	0	0	0
		2	178	14.405	1	1	0	1	0	0	0
		2	178	17.135	0	1	0	1	1	0	1
		2	178	8.398	1	1	0	1	0	0	0
		2	179	12.024	1	1	1	1	0	0	0
		2	180	15.792	1	1	1	1	0	0	0
		2	181	12.041	1	1	1	1	0	0	0
		2	182	14.565	1	1	1	1	1	0	0
		2	183	12.926	1	1	1	0	0	1	0
		2	184	14.302	1	1	1	1	0	0	0
		2	185	11.389	1	1	1	1	0	0	0
		2	186	15.602	1	1	1	1	0	0	0
		2	187	16.684	1	1	1	1	0	0	0
		2	188	12.714	1	1	0	1	1	0	0
		2	189	17.421	1	1	1	0	0	1	0
		2	190	13.343	1	1	1	0	1	0	0
		2	191	10.472	1	1	0	1	0	0	0
		2	192	18.394	1	1	1	1	1	0	0
		2	193	13.396	1	1	1	1	0	0	0
		2	194	13.918	1	1	1	1	0	0	0
		2	195	12.547	1	1	0	1	1	0	0
		2	195	16.153	1	1	0	1	1	0	0
		2	196	16.317	1	1	1	1	1	0	0
		2	197	15.894	1	1	1	1	0	0	0
		2	198	10.826	1	1	0	1	0	0	0
		2	198	14.718	1	1	1	1	0	0	0
		2	199	11.954	1	1	1	0	1	0	0
		2	200	17.669	1	1	1	0	0	1	0
		2	201	16.873	1	1	1	0	0	1	0
		2	202	10.864	1	1	0	1	0	0	0
		2	203	13.936	1	1	1	1	1	0	0
		2	203	13.365	1	1	1	0	1	1	0
		2	204	13.817	1	1	1	1	1	0	0
		2	204	20.387	1	1	1	1	1	0	0
		2	205	15.341	1	1	1	0	1	0	0
		2	206	15.616	1	1	1	1	1	0	0
		2	206	13.355	1	1	1	1	1	0	0
		2	206	14.666	1	1	1	1	1	0	0
		2	207	11.368	1	1	1	0	0	0	0
		2	208	14.67	1	1	1	1	1	0	0
		2	209	11.656	1	1	1	1	0	0	0
42TO13FS23227.8	LS11	1	1	12.56	0	1	0	1	0	0	1
		1	2	15.953	0	1	0	1	0	0	1
		1	3	20.519	0	1	0	1	1	0	1
		1	3	14.135	1	1	0	1	0	0	1
		1	4	14.248	1	1	0	1	1	0	1
		1	5	16.236	-	-	-	-	-	-	-
		1	6	14.568	1	1	0	1	1	0	0
		1	7	13.048	1	1	0	1	1	0	1
		1	8	31.913	1	1	1	0	0	0	0
		1	9	10.409	0	1	0	1	0	0	1
		1	9	16.107	0	1	0	1	0	0	1
		1	10	11.891	1	1	0	1	0	0	1
		1	11	22.978	0	1	0	1	1	0	1
		1	11	17.032	1	1	1	1	0	0	0
		1	12	19.674	1	1	1	0	0	0	0
		1	13	14.049	1	1	0	1	1	0	1
		1	14	15.727	1	1	0	1	1	0	1
		1	15	14.691	1	1	0	1	0	0	0
		1	16	17.542	0	1	0	1	1	0	1
		1	17	19.621	1	1	0	0	1	0	1
		1	18	26.36	1	1	1	0	0	0	0
		1	19	24.775	1	1	1	0	0	0	0
		1	20	7.695	1	1	0	1	0	0	0
		1	20	5.546	1	1	0	1	0	0	0
		1	20	8.277	1	1	0	1	0	0	0
		1	20	5.525	1	1	0	1	0	0	0
		1	20	5.77	1	1	0	1	0	0	0
		1	21	5.588	1	1	0	1	0	0	0
		1	21	4.048	1	1	0	1	0	0	0
		1	21	7.104	1	1	0	1	0	0	0
		1	21	9.197	1	1	0	1	0	0	0
		1	21	6.222	1	1	0	1	0	0	0
		1	22	6.112	1	1	0	1	0	0	0
		1	22	6.231	1	1	0	1	0	0	0
		1	23	18.355	0	1	0	1	1	0	1
		1	24	16.33	1	1	1	1	0	0	0
		1	25	17.331	1	1	0	1	1	0	1
		1	26	19.832	1	1	1	0	0	0	0
		1	27	16.925	0	1	0	1	1	0	1
		1	28	18.746	1	1	1	0	0	0	0
		1	29	16.208	1	1	1	1	0	0	0
		1	30	13.756	1	1	0	1	0	0	0
		1	31	23.648	0	1	1	0	1	0	1
		1	32	21.438	1	1	0	1	0	0	1
		1	33	15.889	0	1	0	1	1	0	1
		1	34	24.636	0	1	0	1	1	0	1
		1	35	15.096	1	1	0	1	1	0	1
		1	36	20.486	1	1	1	0	0	0	0
		1	37	16.798	1	1	0	1	1	0	1
		1	38	15.915	1	1	0	1	1	0	1
		1	39	16.607	1	1	0	1	1	0	1
		1	40	19.703	0	0	0	1	0	0	0
		1	41	25.059	1	1	1	1	1	0	1
		1	42	19.202	0	1	0	1	1	0	1
		1	43	15.885	0	1	0	1	1	0	1
		1	44	8.954	1	1	1	1	0	0	0
		1	44	21.881	0	1	0	1	1	0	1
		1	45	14.317	0	1	0	1	1	0	1
		1	46	15.69	0	1	0	1	1	0	1
		1	47	14.571	1	1	0	1	1	0	0
		1	48	18.779	1	1	1	1	0	0	1
		1	49	13.756	-	-	-	-	-	-	-
		1	50	25.471	1	1	1	0	0	1	0
		1	51	21.465	1	1	1	0	0	1	0
		1	52	13.507	0	1	0	1	1	0	1
		1	53	33.567	1	1	1	0	0	1	0
		1	54	14.749	1	1	0	1	1	0	1
		1	55	11.29	0	1	0	1	1	0	1
		1	56	16.384	0	1	0	1	1	0	1
		1	57	17.042	1	1	0	1	1	0	1
		1	58	18.574	1	1	0	1	1	0	1
		1	59	13.316	1	1	0	1	1	0	1
		1	60	17.144	1	1	1	0	0	1	0
		1	61	25.342	1	1	1	0	1	1	0
		1	62	30.425	1	1	1	0	1	1	0
		1	63	24.578	1	1	1	0	1	1	0
		1	64	17.463	0	1	0	1	1	0	1
		1	65	18.667	1	1	1	1	0	0	1
		1	66	20.806	0	1	1	1	1	0	1
		1	67	13.028	1	1	1	1	0	0	0
		1	68	23.35	1	1	1	0	1	1	0
		1	69	17.483	1	1	1	1	0	0	0
		1	70	18.281	1	1	1	1	0	0	0
		1	71	19.053	0	1	1	1	1	0	1
		1	72	20.22	1	1	0	1	1	0	0
		1	73	10.221	1	1	1	0	1	1	0
		1	74	16.569	0	1	1	1	1	0	1
		1	75	18.812	1	1	0	1	1	0	0
		1	75	18.537	1	1	1	1	0	0	0
		1	76	13.757	0	1	1	1	1	0	1
		1	77	8.024	1	1	0	1	1	0	0
		1	78	15.07	0	1	1	1	1	0	1
		1	79	19.41	1	1	1	1	1	1	0
		1	80	11.589	1	1	1	1	0	0	0
		1	81	13.991	0	1	1	0	1	0	1
42TO13FS22928.2	LS12	1	1	22.574	0	1	0	1	1	0	1
		1	2	12.126	0	1	0	1	1	0	1
42TO13FS22352.4	LS13	1	1	14.679	0	1	0	1	1	0	1
		1	2	13.278	1	1	0	1	1	0	1
		1	3	17.207	1	1	1	1	1	0	0
		1	4	31.092	1	1	1	0	1	1	0
		1	5	18.239	1	1	1	1	1	0	0
		1	5	24.909	1	1	1	1	1	0	0
		1	6	12.318	1	1	0	1	1	0	1
		1	7	17.263	0	1	0	1	1	0	1
		1	8	17.32	1	1	0	1	1	0	1
		1	9	16.188	0	1	0	1	1	0	1
		1	10	24.185	0	1	0	1	1	0	1
		1	11	12.334	1	1	0	1	1	0	0
		1	12	29.365	1	1	0	1	1	0	0
		1	13	19.741	0	1	0	1	1	0	1
		1	14	25.707	0	1	0	1	1	0	1
		1	15	16.349	1	1	0	1	1	0	0
		1	16	18.772	1	1	0	1	1	0	1
		1	17	19.23	0	1	0	1	1	0	1
		1	18	15.617	1	1	0	1	1	0	1
		1	19	23.926	1	1	0	1	1	0	1
		1	20	16.309	0	1	0	1	1	0	1
		1	21	20.407	1	1	1	0	0	1	0
		1	22	13.962	0	1	0	1	1	0	1
		1	23	13.009	0	1	0	1	1	0	1
		1	24	16.227	0	1	1	0	1	0	0
		1	25	21.051	0	1	0	1	1	0	1
		1	26	16.798	0	1	0	1	1	0	1
		1	27	20.87	0	1	0	1	1	0	1
		1	28	19.23	1	1	0	1	1	0	1
		1	29	16.141	0	0	0	1	1	0	1
		1	30	12.372	1	1	0	1	1	0	1
		1	31	13.099	1	1	0	1	1	0	1
42TO13FS23664	LS14	1	1	16.283	1	1	0	1	1	0	1
		1	2	16.855	1	1	0	1	1	0	1
		1	3	18.724	1	1	0	1	1	0	1
		1	3	15.975	1	1	0	1	1	0	1
		1	3	11.326	1	1	0	1	1	0	1
		1	4	17.974	1	1	0	1	1	0	1
		1	4	11.844	1	1	0	1	1	0	1
		1	4	12.795	1	1	0	1	1	0	1
		1	4	15.41	1	1	0	1	1	0	1
		1	4	11.29	1	1	0	1	1	0	1
		1	4	15.596	1	1	0	1	1	0	1
		1	5	26.43	1	1	1	0	0	1	0
42TO13FS21822	LS15	1	1	10.098	1	1	0	1	0	0	0
		1	2	17.51	1	1	0	1	1	1	1
		1	3	14.045	1	1	1	0	0	0	0
		1	4	14.981	1	1	0	1	1	1	0
		1	5	10.954	1	0	0	1	1	1	0
		1	6	13.888	1	1	0	1	0	1	0
		1	7	20.962	1	1	0	1	1	0	0
		1	8	17.658	1	1	0	0	0	1	0
		1	9	14.072							1
		1	10	16.033	1	1	0	1	1	0	0
		1	11	15.53	1	1	0	1	1	1	0
		1	12	18.102	0	1	0	1	1	0	1
		1	12	16.918	0	1	0	1	1	0	1
		1	13	7.685	1	1	1	1	1	0	0
		1	14	14.048	0	1	0	1	1	0	1
		1	15	25.142	0	1	1	1	1	0	1
		1	16	13.95	1	1	0	1	0	1	1
		1	17	15.557	0	1	0	1	0	1	0
		1	18	12.162	1	1	0	1	0	1	0
		1	19	14.366	1	1	0	1	0	1	0
		1	20	11.08	1	1	0	1	0	1	0
		1	21	14.912	1	1	1	1	0	1	0
		1	22	14.269	1	1	0	1	0	1	0
		1	22	15.364	1	0	0	1	0	1	0
		1	22	11.853	1	1	0	1	0	0	0
		1	22	13.921	1	1	0	1	0	0	0
		1	23	15.498	1	0	0	1	1	1	0
		1	24	14.388	1	1	0	1	1	1	0
		1	25	14.245	1	1	1	1	1	0	0
		1	26	10.117	1	1	0	1	1	0	0
		1	27	17.51	1	1	0	1	1	0	0
		1	28	14.565	1	1	1	1	0	1	0
		1	29	6.125	1	1	0	1	0	0	0
		1	29	8.258	1	1	0	1	1	1	0
		1	29	6.726	1	1	0	1	0	0	0
		1	29	7.801	1	1	0	1	0	0	0
		1	29	9.465	1	1	0	1	1	1	0
		1	30	16.839	1	0	0	1	1	0	0
		1	31	16.09	1	1	0	1	1	1	0
		1	32	15.715	1	1	0	1	0	0	0
		1	33	15.85	1	0	0	1	1	1	0
		1	34	11.853	1	0	0	1	1	1	0
		1	35	18.06	1	1	0	1	1	0	0
		1	35	15.727	1	1	0	1	1	0	0
		1	36	7.234	1	1	0	1	1	0	0
		1	37	9.197	1	1	0	1	0	0	0
		1	38	14.558	1	1	0	1	1	0	0
		1	39	15.95	1	0	0	1	1	0	0
		1	40	12.35	1	1	1	0	1	0	0
		1	41	19.41	1	1	0	1	1	0	0
		1	42	16.077	1	1	0	1	1	0	0
		1	43	16.088	1	1	0	1	1	0	0
		1	44	15.838	1	1	0	1	0	1	0
		1	45	20.631	1	0	0	1	0	1	0
		1	46	30.625	1	1	1	0	0	1	0
		1	47	49.244	1	0	0	1	1	1	0
		1	48	14.438	1	1	1	1	0	1	0
		1	49	21.343	1	1	0	1	1	1	0
		1	50	27.075	1	1	0	1	0	1	0
		1	51	14.579	1	1	0	1	1	0	0
		1	52	16.391	1	1	0	1	1	1	0
		1	53	21.918	1	1	0	1	1	0	0
		1	54	19.941	1	1	0	1	1	0	0
		1	55	15.398	1	1	0	1	1	0	0
		1	56	12.461	1	1	0	1	1	1	0
		1	57	10.737	1	1	1	1	0	0	0
		1	58	19.235	1	1	0	1	1	0	1
		1	58	16.221	1	1	0	1	1	0	0
		1	59	24.402	1	1	0	1	0	0	0
		1	60	16.345	1	1	0	1	1	0	1
		1	61	15.902	1	1	0	1	0	0	0
		1	62	15.31	1	1	0	1	1	0	0
		1	63	17.719	1	1	0	1	1	0	0
		1	64	17.042	1	1	0	1	0	1	0
		1	65	10.978	1	1	0	1	1	1	0
		1	66	13.821	1	1	0	1	0	0	0
		1	67	16.443	1	1	0	1	1	0	0
		1	68	11.612	1	1	1	1	0	1	0
		1	69	15.36	1	1	0	1	0	1	1
		1	70	12.806	1	1	0	1	1	0	0
		1	71	12.334	1	1	0	1	0	1	0
		1	71	9.056	1	1	0	1	0	0	0
		1	72	17.969	1	1	0	1	0	1	0
		1	73	14.836	1	1	0	1	1	0	0
		1	74	16.591	1	1	0	1	0	1	0
		2	75	16.967	1	1	0	1	1	0	0
		2	76	10.604	1	1	1	1	1	1	0
		2	77	16.742	1	1	0	1	1	0	1
		2	78	16.925	1	1	0	1	0	0	0
		2	79	15.092	1	1	0	1	1	0	0
		2	80	11.44	1	1	1	1	0	1	0
		2	81	10.723	1	1	0	1	0	1	0
		2	82	10.878	1	1	0	1	1	1	0
		2	83	10.879	1	0	0	0	0	0	0
		2	84	15.444	1	1	0	1	1	0	0
		2	85	10.368	1	1	0	1	0	0	0
		2	86	18.397	1	1	0	1	1	1	0
		2	87	13.362	0	1	0	1	0	0	0
		2	88	16.638	0	1	0	1	1	1	1
		2	89	18.212	1	1	0	1	1	0	0
		2	90	17.533	1	1	0	1	1	0	0
		2	90	23.209	1	1	0	1	0	0	1
		2	91	16.253	1	1	0	1	0	0	0
		2	92	15.717	1	0	0	1	1	0	0
		2	93	19.922	1	1	0	1	1	0	0
		2	94	19.955	1	1	0	1	1	0	0
		2	95	17.084	1	1	0	1	1	0	0
		2	96	16.701	1	1	0	1	0	1	0
		2	96	21.034	1	1	0	1	1	1	1
		2	97	11.991	1	1	0	1	0	1	0
		2	98	20.642	1	1	0	1	1	0	0
		2	98	10.525	1	1	0	1	0	0	0
		2	99	21.761	1	1	1	1	0	0	0
		2	100	14.871	1	1	0	1	1	1	0
		2	101	15.092	1	1	0	1	0	0	0
		2	102	11.385	1	1	1	1	0	1	0
		2	103	16.647	0	1	0	1	1	0	0
		2	104	15.124	1	1	1	1	1	1	1
		2	105	9.017	1	1	0	1	0	0	0
		2	106	16.16	1	0	0	1	1	0	0
		2	107	12.002	1	1	1	1	0	1	0
		2	108	26.269	1	1	0	1	1	1	0
		2	109	12.048	1	1	0	1	0	1	1
		2	110	30.565	1	1	1	1	1	1	0
		2	111	16.449	1	1	0	1	1	0	0
		2	112	22.281	0	1	0	1	1	0	1
		2	113	16.651	1	1	0	1	1	1	0
		2	114	22.281	1	1	0	1	1	1	0
		2	115	12.417	1	1	0	1	1	1	0
		2	116	18.358	1	1	0	1	1	0	0
		2	117	13.792	1	1	0	1	0	0	0
		2	118	16.153	1	1	0	1	1	1	0
		2	119	18.771	0	1	0	1	0	0	0
		2	120	13.165	1	1	0	1	0	1	0
		2	121	7.298	1	1	1	1	0	0	1
		2	122	22.752	0	1	0	1	1	1	1
		2	123	13.743	0	1	0	1	0	1	1
		2	124	16.345	1	1	0	1	0	1	0
		2	125	17.084	0	1	0	1	0	1	0
		2	126	13.992	1	1	0	1	1	1	0
		2	127	11.085	1	0	0	1	0	0	0
		2	128	19.343	0	1	0	1	1	0	0
		2	129	18.466	1	1	0	1	1	1	0
		2	130	12.478	1	1	1	1	1	1	0
		2	131	18.67	1	1	0	1	1	1	1
		2	132	12.742	1	1	1	1	0	0	0
		2	133	16.38	1	1	0	1	0	1	0
		2	134	19.798	0	1	0	1	1	0	1
		2	135	18.604	0	1	0	1	1	0	1
		2	136	14.606	1	1	0	1	1	0	0
		2	137	16.496	1	1	0	1	1	0	0
		2	138	12.417	1	1	0	1	0	0	0
		2	139	23.581	1	1	0	1	1	0	1
		2	140	9.945	1	1	0	1	0	1	0
42TO13AR936	LS16	1	1	13.037	1	1	0	1	0	1	0
		2	2	17.666	1	1	0	1	0	1	0
		3	3	18.91	0	0	0	1	0	1	1
		3	3	4.897	1	1	0	1	0	0	0
		3	4	8.624	1	0	0	1	0	0	0
		3	5	11.589	1	1	0	1	1	1	0
		3	6	20.247	1	1	0	1	0	1	1
		4	7	22.772	1	1	0	1	0	1	0

## Sheet: Camels Back Cave
Catalog #	Lab Specimen #	Prep #	Photo #	Length (µm)	Circular-oval shape (0=absent, 1=present)	Hilum position (0=eccentric, 1=centric)	Central Cavity (0=absent, 1=round)	Cross (0=indistinct, 1=distinct)	Fissures (0=absent, 1=present)	Lamellae (0=non-lamellated, 1=lamellated)	Pressure Facets (0=absent, 1=present)
42TO392FS280.1	LS1	1	1	19.5	1	1	0	1	1	0	1
		1	2	12.9	1	1	0	1	1	0	1
42TO392FS39.1	LS2	1	1	17.5	1	1	0	1	1	1	1
		1	2	12.1	0	1	0	1	1	0	1
42TO392FS185.1	LS3	1	1	33.6	0	1	0	1	0	1	0
		1	2	18.1	1	0	0	1	0	1	0
		2	3	16.3	1	1	1	0	0	1	0
		2	4	16.6	1	1	0	1	1	0	0
42TO392FS93.1	LS4	1	1	17.4	1	1	0	1	1	1	0
		1	2	19.8	0	1	0	0	1	0	1
		1	3	14.2	1	1	0	1	1	1	0
42TO392FS186.1	LS5	1	1	18.1	0	1	0	1	1	0	1
		1	2	16.5	1	1	0	1	1	1	0
42TO392FS93.5	LS6	1	1	21.3	0	1	0	1	1	0	1
42TO392FS611.11	LS7	NO STARCH
42TO392FS9.9	LS8	1	1	13	1	1	0	1	0	1	0
		1	2	16	1	1	0	1	1	1	0
		1	3	8.3	1	1	1	1	0	0	0
		1	4	9.2	1	1	1	1	0	0	0
		1	5	18.9	1	1	1	0	0	1	0
		1	6	12.1	0	1	0	1	1	0	1
		1	7	15.6	1	1	1	0	0	1	0
		1	7	29.4	1	1	1	0	0	1	0
		1	8	20.6	1	1	1	0	0	1	0
		1	9	10.2	1	1	1	1	0	1	0
		1	10	10.8	1	1	1	1	0	0	0
		1	10	12.4	1	1	1	0	0	1	0
		1	11	18.3	1	1	1	0	0	1	0
		1	12	21.8	1	1	1	0	0	1	0
		1	12	15.6	1	1	1	0	0	1	0
		1	13	21.1	1	1	1	1	1	1	0
		1	14	24.8	1	1	1	0	0	1	0
		1	15	17.2	-	-	-	-	-	-	-
		1	17	22.7	1	1	1	0	0	1	0
		1	18	20.4	1	1	1	0	0	1	0
		1	19	24.1	1	1	1	0	0	1	0
		1	19	12.3	0	1	0	1	1	0	1
		1	20	12.5	1	1	0	1	1	0	1
		1	21	10.9	1	1	1	0	0	1	0
		1	22	22.5	-	-	-	-	-	-	-
		1	23	25.5	1	1	1	0	0	1	0
		1	24	35.2	1	1	1	0	0	1	0
		1	25	19.9	1	1	1	0	0	1	0
		1	26	16.4	1	1	1	0	0	1	0
		1	27	19.6	1	1	1	0	0	1	0
		1	27	18.8	1	1	1	0	0	1	0
		1	28	31	1	1	1	0	0	1	0
		1	29	23.2	1	1	1	0	0	1	0
		1	30	16.5	1	1	1	0	0	1	0
		1	31	16.9	1	1	1	0	0	1	0
		1	32	13.6	1	1	1	0	0	1	0
		1	33	15	1	1	1	0	0	1	0
		1	33	12.9	1	1	1	0	0	1	0
		1	34	18.2	1	1	0	1	1	1	1
		1	35	26.3	1	1	1	0	0	1	0
		1	36	11.1	1	1	0	1	1	1	0
		1	37	20.1	1	1	1	0	0	1	0
		1	38	19	1	1	1	0	0	1	0
		1	39	25.3	1	1	1	0	0	1	0
		1	40	16.5	1	1	1	1	0	1	0
		1	41	16.5	1	1	1	1	1	0	0
		1	42	16.8	1	1	1	0	0	1	0
		1	43	12.8	1	1	1	0	0	1	0
		1	44	18.2	1	1	1	0	0	1	0
		1	45	10.2	1	1	1	1	0	0	0
		1	46	15.9	1	1	1	0	0	1	0
		1	47	20.7	1	1	1	0	0	1	0
		1	48	21.9	1	1	1	0	0	1	0
		1	49	25.7	1	1	1	0	0	1	0
		1	50	22.2	1	1	1	0	0	1	0
		1	51	14.7	1	1	1	0	0	1	0
		1	51	20	1	1	1	0	0	1	0
		1	52	21.2	1	1	1	0	0	1	0
		1	53	16.9	1	1	1	0	0	1	0
		1	54	19.3	1	1	1	0	0	1	0
		1	55	18.9	1	1	1	0	0	1	0
		1	56	30.2	1	1	1	0	0	1	0
		1	56	22.1	0	1	0	1	1	0	1
		1	57	20.6	1	1	1	0	0	1	0
		1	58	12.5	1	1	1	0	0	1	0
		1	59	16.8	1	1	1	0	0	1	0
		1	60	15	1	1	1	0	0	1	0
		1	61	27.6	1	1	1	0	0	1	0
		1	62	14.8	0	1	0	1	1	0	1
		1	63	10.3	1	1	1	0	1	0	0
		1	64	14.1	1	1	1	0	0	1	0
		1	65	19.8	1	1	1	0	0	1	0
		1	66	21.1	1	1	1	0	0	1	0
		1	67	16.2	1	1	1	0	1	0	0
		1	68	20.2	0	1	0	1	1	0	1
		1	69	15.3	1	1	0	1	0	0	0
		1	70	21.3	1	1	1	0	0	1	0
		1	71	17.8	1	1	1	0	0	1	0
		1	72	22.1	1	1	0	0	1	0	0
		1	73	18.7	1	1	1	0	0	1	0
		1	74	14.6	1	1	0	1	1	0	1
		1	75	23.1	1	1	1	0	0	1	0
		1	76	17.4	1	1	1	0	0	1	0
		1	76	11.1	1	1	1	0	0	1	0
		1	77	21.2	1	1	1	0	0	1	0
		1	78	10	1	1	1	0	0	0	0
		1	79	9.5	1	1	1	1	0	0	0
		1	80	12.3	1	1	0	1	0	0	1
		1	80	6.6	1	1	0	1	0	0	0
		1	81	39.5	1	1	1	0	0	1	0
		1	81	21	1	1	1	0	0	1	0
		1	82	28.7	1	1	1	0	0	1	0
		1	83	16.8	1	1	1	0	0	1	0
		1	84	12.6	1	1	1	0	0	1	0
		1	84	18	1	1	1	0	0	1	0
		1	85	14.3	0	1	0	0	0	0	1
		1	86	14.4	1	1	1	0	0	1	0
		1	87	15	1	1	1	0	0	1	0
		1	88	18.7	1	1	1	0	0	1	0
		1	89	16.8	1	1	1	0	0	0	0
		1	90	16.7	1	1	1	0	0	1	0
		1	91	17.6	1	1	1	0	0	1	0
		1	92	17.6	1	1	1	1	0	1	0
		1	93	16	1	1	0	1	0	0	1
		1	94	14.3	1	1	1	0	0	1	0
		1	95	17.5	1	1	1	0	0	1	0
		1	95	19.5	1	1	1	0	0	1	0
		1	96	17.9	1	1	1	0	0	1	0
		1	97	18.7	1	1	1	0	0	1	0
		1	98	29.8	1	1	1	0	0	1	0
		1	99	16.6	1	1	1	0	0	1	0
		1	99	18	1	1	1	0	0	1	0
		1	100	19.5	1	1	1	0	0	1	0
		1	101	21.9	1	1	1	0	0	1	0
		1	101	7.8	1	1	0	1	0	0	0
		1	103	13.8	0	1	0	1	1	0	1
		1	104	16.3	1	1	1	0	0	1	0
		1	104	18.8	1	1	1	0	0	1	0
		1	105	15.5	1	1	1	1	0	1	0
		1	106	16.2	1	1	0	1	1	1	0
		1	107	19.2	1	1	1	1	0	1	0
		1	108	34.9	1	1	1	0	0	1	0
		1	109	25.3	1	1	1	0	0	1	0
		1	110	17	1	1	1	0	0	1	0
		1	110	17.5	1	1	1	0	0	1	0
		1	111	12.4	1	1	1	0	0	1	0
		1	112	27.6	1	1	1	0	0	1	0
		1	113	15.7	1	1	0	1	1	1	0
		1	114	21.6	1	1	1	0	0	1	0
		1	114	17.9	0	1	0	1	1	1	0
		1	114	25.1	1	1	1	0	0	1	0
		1	115	25	1	1	1	0	0	1	0
		1	115	25.4	1	1	1	0	0	1	0
		1	115	27.2	1	1	1	0	0	1	0
		1	116	32.6	1	1	1	0	0	1	0
		1	117	30.3	1	1	1	0	0	1	0
		1	118	19.7		1
		1	119	14.2	1	1	0	1	1	0	1
		1	119	13.4	1	1	1	0	0	1	0
		1	120	26.3	1	1	1	0	0	1	0
		1	120	22.1	1	1	1	0	0	1	0
		1	121	17.6	1	1	1	0	0	1	0
		1	122	14.4	0	1	0	1	0	0	1
		1	122	32.2	1	1	1	0	0	1	0
		1	123	15.8	1	1	0	1	1	1	0
		1	124	13.4	1	1	1	1	0	0	0
		1	125	22.8	1	1	1	0	0	1	0
		1	126	17.2	1	1	1	0	0	1	0
		1	127	14		1
		1	128	14.3		1
		1	129	21.5	1	1	1	0	0	1	0
		1	130	17.2	1	1	1	0	1	1	0
		1	131	13.6	1	1	1	0	0	0	0
		1	131	13.1	1	1	1	1	0	0	0
		1	132	19.8	1	1	1	0	0	1	0
		1	133	19.8	1	1	1	0	0	1	0
		1	134	12.6	1	1	0	1	1	1	0
		1	135	17	0	0	0	1	1	0	0
		1	136	16.7	0	1	1	0	1	1	0
		1	137	19.8	1	1	1	0	0	1	0
		1	138	18	0	1	0	1	1	0	1
		1	139	19.3	0	1	0	1	1	0	1
		1	139	19	1	1	1	0	0	1	0
		1	140	17.2	1	1	1	1	0	0	0
		1	141	12.1	1	1	0	1	1	0	0
		1	141	12.2	1	1	0	1	1	0	0
		1	141	14	1	1	0	1	1	0	0
		1	141	14.2	1	1	0	1	1	0	0
		1	142	18.6	1	1	1	0	0	1	0
		1	143	23.3	1	1	1	0	0	1	0
		1	144	31.5	1	1	1	0	0	1	0
		1	145	21.3	1	1	1	0	0	1	0
		1	146	18.6	0	1	0	1	1	0	1
		1	147	23.1	1	1	1	0	0	1	0
		1	147	17.2	1	1	1	0	0	1	0
		1	148	35.8	1	1	1	0	0	1	0
		1	149	27	1	1	1	0	0	1	0
		1	150	23.4	1	1	1	0	1	0	0
		1	151	14.2	1	1	1	0	0	1	0
		1	152	26.1	1	1	1	0	0	1	0
		1	153	13.8	1	1	1	0	0	1	0
		1	154	36.8	1	1	1	0	0	1	0
		1	155	19	1	1	1	0	0	1	0
		1	156	23.2	1	1	1	0	0	1	0
		1	156	22.3	1	1	1	0	0	1	0
		1	157	23.4	1	1	1	0	0	1	0
		1	157	27.8	1	1	1	0	0	1	0
		1	158	23.1	1	1	0	1	1	0	1
		1	158	21.1	1	1	1	0	0	1	0
		1	159	23.6	1	1	1	0	0	1	0
		1	160	30.8	1	1	1	0	0	1	0
		1	161	23.8	1	1	1	0	0	1	0
		1	162	19.3	1	1	0	1	1	0	1
		1	162	25	1	1	1	0	0	1	0
		1	163	18.7		1
		1	164	33.1	1	1	1	0	0	1	0
		1	165	15.8		1
		1	166	26.5		1
		1	167	18.1	1	1	0	1	1	0	1
		1	167	37.24		1
		1	168	18.9	1	1	1	0	0	1	0
		1	168	28.9	1	1	1	0	0	1	0
		1	169	27.9	1	1	1	0	0	1	0
		1	170	22.8	0	1	0	1	1	0	1
		1	171	27.2		1
		1	172	23.3		1
		1	173	22.4	1	1	1	0	0	1	0
		1	174	22.7	1	1	1	0	0	1	0
		1	175	0.27		1
		1	176	24.3	1	1	1	0	0	1	0
		1	177	19.7	1	1	1	0	0	1	0
		1	178	28.5		1
		1	179	40	1	1	1	0	0	1	0
		1	180	20.9		1
		1	181	38.9	1	1	1	0	0	1	0
		1	182	31.6	1	1	1	0	0	1	0
		1	183	25	1	1	1	0	0	1	0
		1	184	14.3	1	1	1	0	0	1	0
		1	184	29.6	1	1	1	0	0	1	0
		1	184	21.1	1	1	1	0	0	1	0
		1	185	19	0	1	0	1	1	0	0
		1	186	22.8	1	1	1	0	0	1	0
		1	187	26.7	1	1	1	0	0	1	0
		1	188	17.8		1
		1	189	35.8		1
		1	189	17.1		1
		1	190	22.9		1
		1	191	19.5	0	1	0	1	0	0	1
		1	191	22	1	1	1	0	0	1	0
		1	192	36.6		1
		1	193	25.3		1
		1	194	25	1	1	1	0	0	1	0
		1	195	22.9	1	1	1	0	0	1	0
		1	195	22.1	1	1	1	0	0	1	0
		1	196	25.9		1
		1	197	36.7	1	1	1	0	0	1	0
		1	198	14.4	0	1	0	1	1	0	1
		1	198	14.6	0	1	0	1	1	0	1
		1	198	11.9	0	1	0	1	1	0	1
		1	199	29.9	1	1	1	0	0	1	0
		1	200	31.9	1	1	1	0	0	1	0
		1	201	29.6	1	1	1	0	0	1	0
		1	202	28.6		1
		1	203	27.7		1
		1	204	29.5		1
		1	204	28.8		1
		1	205	*this picture is the same as above except with the granules flipped
		1	206	27.8	1	1	1	0	0	1	0
		1	207	27.5	1	1	1	0	0	1	0
		1	207	28.9	1	1	1	0	0	1	0
		1	208	19		1
		1	209	32.2	1	1	1	0	0	1	0
		1	210	29.5	1	1	1	0	0	1	0
		1	211	24.8	1	1	1	0	0	1	0
		1	212	20.1	1	1	1	0	0	1	0
		1	213	24.9	1	1	1	0	0	1	0
		1	214	31.3	1	1	1	0	0	1	0
		1	215	23.8	1	1	1	0	0	1	0
		1	216	24.9	1	1	1	0	1	1	0
		1	217	19.7	1	1	1	0	0	1	0
		1	218	30.4
		1	219	21.6	1	1	1	0	0	1	0
		1	219	6.9	1	1	1	0	0	1	0
		1	220	24.2	1	1	1	0	0	1	0
		1	221	22.8	1	1	1	0	0	1	0
		1	221	7.3	1	1	0	0	0	0	0
		1	222	11	1	1	1	0	0	1	0
		1	223	20	1	1	1	0	0	1	0
		1	224	33.4	1	1	1	0	0	1	0
		1	225	20.9		1
		1	226	37.1	1	1	1	0	0	1	0
		1	227	19.4	1	1	1	0	0	1	0
		1	228	18.3	1	1	1	0	0	1	0
		1	229	23	1	1	1	0	0	1	0
		1	230	12.8	1	1	1	1	0	0	0
		1	231	35.4	1	1	1	0	0	1	0
		1	232	17.4	1	1	1	0	0	1	0
		1	233	20.1	1	1	1	0	0	1	0
		1	234	28.7	1	1	1	0	0	1	0
		1	235	20.4	1	1	1	0	0	1	0
		1	236	22.5	1	1	1	0	0	1	0
		1	237	14.8	1	1	0	0	1	0	0
		1	238	21.3	0	1	0	0	1	0	1
		1	239	21.3	1	1	0	1	1	0	1
		1	240	15.5	1	1	1	0	0	1	0
		1	241	19.8	1	1	1	0	0	1	0
		1	241	22.5	1	1	1	0	0	1	0
		1	242	20.2	1	1	1	0	0	1	0
		1	242	8.8	1	1	1	1	0	0	0
		1	243	17.4		0
		1	244	27.1	1	1	1	0	0	1	0
		1	245	14.9	1	1	0	1	0	0	1
		1	245	13.8	1	1	0	1	0	0	1
		1	245	16.7	1	1	0	1	0	0	1
		1	245	14.2	1	1	0	1	0	0	1
		1	246	19.7	1	1	0	1	0	0	1
		1	246	29.5	1	1	1	0	0	1	0
		1	246	27.7		0
42TO392FS509.1	LS9	1	1	12.6	1	1	0	1	1	0	0
		1	2	26.7	1	1	1	1	0	1	0
		1	3	20.5	0	1	0	1	1	0	1
		1	4	21.7	1	1	1	1	0	1	0
		1	5	12.1	1	1	1	1	0	1	0
		1	6	25.5	0	1	1	0	1	0	0
		1	7	31.4	1	1	1	1	0	1	0
		1	8	24.5	1	1	1	1	0	1	0
		1	9	18	1	1	1	1	0	1	0
		1	10	14.7	1	1	1	1	0	1	0
		1	11	36.7	1	1	1	1	0	1	0
		1	12	19.5	1	1	1	1	0	1	0
		1	13	24.3	0	1	0	1	1	0	1
		1	14	27.5	0	1	0	1	1	0	1
		1	15	27.6	1	1	1	1	0	1	0
		1	16	31.2	1	1	1	1	0	1	0
		1	17	17.8	0	1	0	1	1	0	1
		1	17	22.3	1	1	1	1	0	1	0
		1	18	18.2	0	1	0	1	1	0	1
		1	19	26.8	1	1	1	1	0	1	0
		1	20	12.8	1	1	0	1	1	0	0
42TO392FS746.2	LS10	1	1	26.5	0	1	0	1	1	0	1
		1	2	18.4	0	1	0	1	1	0	1
		1	3	19.2	1	1	0	1	1	1	0
		1	4	17.8	0	1	0	1	1	0	1
		1	5	18.2	1	1	1	1	0	0	0
		1	6	23.2	1	1	1	0	0	1	0
		1	7	18.1	0	1	0	1	1	0	1
		1	8	15.7	0	1	0	1	1	0	1
		1	8	13.8	0	1	0	1	1	0	1
		1	9	17.4	0	1	0	1	1	0	1
		1	10	20.5	0	1	0	1	1	0	1
		1	11	13.7	1	1	1	1	0	0	0
		1	12	35.6	1	1	1	0	0	1	0
		1	13	20.5	0	1	0	1	1	0	1
		1	14	25.3	1	1	1	0	0	1	0
		1	15	28.7	1	1	1	0	0	1	0
		1	16	19	1	1	1	0	0	1	0
		1	17	21.7	0	1	0	1	1	0	1
		1	18	15.9	1	1	0	1	0	1	0
		1	19	18	1	1	0	1	1	1	0
		1	20	20.9	0	1	0	1	1	0	1
		1	21	19.4	0	1	0	1	1	0	1
		1	22	17.3	0	1	0	1	1	0	1
		1	23	21	1	1	1	0	0	1	0
		1	24	22.6	1	1	0	0	1	0	0
		1	25	19.5	1	1	0	1	1	1	0
42TO392FS136.1	LS11	1	1	31.7	0	-	1	0	0	0	0
		1	2	18.5	0	1	0	1	1	0	1
		1	3	18.2	1	1	0	1	1	1	0
		1	4	22.3	0	1	0	1	1	0	1
		1	5	23	1	1	0	0	0	1	0
		1	6	20.9	1	1	0	1	1	1	0
		1	7	26.3	1	1	0	0	0	1	0
		1	7	13.3	1	1	0	1	1	1	0
		1	8	20.9	1	1	0	0	1	0	0
		1	9	13.8	1	1	0	0	1	0	0
		1	10	16.2	0	1	0	1	1	0	1
		1	11	15.5	0	1	0	1	1	0	1
		1	12	35.2	0	-	0	0	0	0	0
		1	13	20.5	0	1	0	1	1	0	1
		2	1	13.8	1	1	0	1	1	0	1
		2	2	26	1	1	0	0	0	1	0
		2	3	16	0	1	0	1	1	0	1
		2	4	27.9	0	0	0	1	0	0	0
		2	5	19.5	0	0	0	1	1	0	1
		2	6	19.9	0	1	0	1	1	0	1
		2	7	19.9	0	0	0	1	0	0	0
		2	8	21	0	1	0	1	1	0	1
		2	9	19.9	0	1	1	1	1	0	1
		2	10	23.9	0	0	0	1	1	0	1
		2	11	21.4	1	1	0	1	1	0	1
		2	12	23.2	0	0	0	1	1	0	1
42TO392FS79.1	LS12	1	1	17.8	0	1	0	1	1	0	1
		1	2	16	1	1	0	1	0	1	1
		1	3	16.7	0	1	0	1	1	0	1
		1	4	18.7	0	1	0	1	1	0	1
		1	5	15.5	1	1	0	1	0	0	0
		1	6	19.7	0	1	0	1	1	0	1
		1	7	20.6	0	1	0	1	1	0	1
		1	8	15.9	0	1	0	1	1	0	1
		1	8	6.3		0
		1	9	18.3	0	1	0	1	1	0	1
		1	10	20.6	0	1	0	1	1	0	1
		1	11	16.7	1	1	0	1	0	1	0
		1	12	15.6	0	1	0	1	1	0	1
42TO392FS828.2	LS13	1	1	14	0	1	0	1	0	0	1
		1	2	19.9	0	1	0	1	1	0	1
		1	3	22	0	1	0	1	1	0	1
		1	4	22	0	1	0	1	1	0	1
		1	5	17.4	1	1	1	0	0	1	0
		1	6	31.3	1	1	1	0	0	1	0
		1	7	15.3	0	1	0	1	1	0	1
		1	8	20	0	1	0	1	1	0	1
		1	9	15	1	1	0	1	0	0	0
		1	10	25.4	0	1	0	0	1	0	1
		1	11	14.7	0	1	0	1	1	0	1
		1	12	17.1	1	1	1	0	0	1	0
		1	13	11.3	0	1	0	1	1	0	1
		1	14	21.5	1	1	1	0	0	1	0
		1	15	16.1	0	1	0	1	1	0	1
		1	16	20.4	0	1	0	1	1	0	1
		1	17	24	1	1	1	0	0	1	0
		1	18	20.5	1	1	1	0	0	1	0
		1	19	19.1	0	1	0	1	1	0	1
42TO392FS304.2	LS14	1	1	22.1	1	0	0	1	1	1	0
		1	2	24.3	1	0	0	1	1	0	0
		1	3	19.6	1	1	0	1	0	0	1
		1	4	23	0	1	0	1	1	0	1
		1	5	17.7	0	1	0	1	1	0	1
		1	6	20.1	0	1	0	1	1	0	1
		1	7	13.4	1	1	0	1	0	0	1
		1	8	24.9	1	1	1	0	0	1	0
		1	9	44.2	1	1	1	0	0	1	0
		1	10	14.9	0	1	0	1	1	0	1
		1	11	18.6	0	1	0	1	1	0	1
		1	12	22.9	0	0	1	0	1	0	0
		1	13	16.9	0	1	0	1	1	0	1
		1	14	41.9	1	1	1	0	0	1	0
		1	15	17.8	0	1	0	1	1	0	1
		1	16	17.2	0	1	0	1	1	0	1
		1	17	28.3	0	1	0	1	1	0	1
42TO392FS52.13	LS15	1	1	18.9	1	1	0	1	1	0	0
		1	2	22.9	0	1	0	1	1	0	1
		1	3	17.2	0	1	0	1	1	0	1
		1	4	13.3	1	1	0	1	0	0	0
		1	5	19.1	1	1	0	1	1	0	1
		1	6	21.2	1	1	1	0	1	1	0
		1	7	19.1	0	1	0	1	1	0	1
		1	8	18.3	0	1	0	1	1	0	1
		1	9	24.8	0	1	0	1	1	0	1
		1	10	15.4	1	1	0	1	1	0	1
		1	11	19.5	0	0	0	1	1	1	0
		1	12	21.2	1	1	1	0	1	1	0
		1	13	12.4	1	1	0	1	1	0	1
		1	14	27.7	1	1	1	0	1	1	0
		1	15	19.4	0	1	0	1	1	0	1
		1	16	37.7	1	1	1	0	1	1	0
		1	17	15	1	1	1	0	0	1	0
42TO392FS502.1	LS16	1	1	17.6	1	1	1	1	1	0	0
		1	2	19.6	1	1	0	1	1	0	0
		1	3	17.8	0	1	0	1	1	0	1
		1	4	17.8	0	1	0	1	1	0	1
		1	5	15.7	1	1	0	1	1	0	0
		1	6	23.6	0	1	0	1	1	0	1
		1	7	23.7	0	1	0	1	1	0	1
		1	8	18.4	0	1	0	1	1	0	1
		1	9	16.8	0	1	0	1	1	0	1
		1	10	22.2	0	1	0	1	1	0	1
		1	11	20.6	0	1	0	1	1	0	1
		1	12	15.7	0	1	0	1	1	0	1
		1	13	15	0	1	0	1	1	0	1
		1	14	23.3	0	1	0	1	1	0	1
		1	15	19.2	0	1	0	1	1	0	1
		1	16	29.3	0	1	0	1	1	0	1
		1	17	16.4	1	1	1	0	1	0	0
		1	18	15.9	0	1	0	1	1	0	1
		1	19	22.1	0	1	0	1	1	0	1
		1	20	19	0	1	0	1	1	0	1
		1	21	20.3	0	1	0	1	1	0	1
		1	22	21.8	0	1	0	1	1	0	1
		1	23	18.3	0	1	0	1	1	0	1
		1	24	22.6	0	1	0	1	1	0	1
		1	25	19.9	0	1	0	1	1	0	1
		1	26	20.1	0	1	0	1	1	0	1
		1	27	25.6	0	1	0	1	1	0	1
		1	28	20.7	0	1	0	1	1	0	1
		1	29	19.6	1	1	1	0	1	0	0
		1	30	21.5	0	1	0	1	1	0	1
		1	31	20.7	0	1	0	1	1	0	1
		1	32	29.2	0	1	0	1	1	0	1
		1	33	23.1	1	1	1	0	1	0	0
		1	34	23.5	0	1	0	1	1	0	1
		1	35	25.6	0	1	0	1	1	0	1
		1	36	22.4	0	1	0	1	1	0	1
		1	37	22.8	0	1	0	1	1	0	1
		1	38	21.9	1	1	1	0	1	0	0
		1	39	14.9	0	1	0	1	1	0	1
		1	40	21.4	0	1	0	1	1	0	1
		1	41	25.4	0	1	0	1	1	0	1
		1	42	20.4	0	1	0	1	1	0	1
		1	43	19.7	0	1	0	1	0	0	0
		1	44	19.9	0	1	0	1	1	0	1
		1	45	21.7	0	1	0	1	1	0	1
		1	46	23.5	0	1	0	1	1	0	1
		1	47	17	0	1	0	1	1	0	1
		1	48	16.7	0	1	0	1	1	0	1
		1	49	15.4	0	1	0	1	1	0	1
		1	50	22.8	0	1	0	1	1	0	1
		1	51	16.4	0	1	0	1	1	0	1
		1	52	18.5	0	1	0	1	1	0	1
		1	53	22.1	0	1	0	1	1	0	1
		1	54	21.6	0	1	0	1	1	0	1
		1	55	24	0	1	0	1	1	0	1
		1	56	18	0	1	0	1	1	0	1
		1	57	17.3	0	1	0	1	1	0	1
		1	58	19.7	1	1	1	0	1	0	0
		1	59	19.3	0	1	0	1	1	0	1
		1	60	28.2	0	1	0	1	1	0	1
		1	61	23	0	1	0	1	1	0	1
		1	62	18.1	0	1	0	1	1	0	1
		1	63	18.9	0	1	0	1	1	0	1
		1	64	28.5	1	1	1	0	1	0	0
		1	65	19.8	1	1	0	0	1	0	1
		1	66	15.2	0	1	0	1	1	0	1
		1	66	24.6	0	1	0	1	1	0	1
		1	67	15.4	1	1	0	1	0	0	0
		1	68	18.4	0	1	0	1	1	0	1
		1	69	16.4	1	1	0	1	1	0	1
		2	1	15.8	0	1	0	1	1	0	1
		2	2	16.5	0	1	0	1	1	0	1
		2	3	16.1	0	1	0	1	1	0	1
		2	4	14.5	0	1	0	1	1	0	1
		2	5	17.5	1	1	0	1	1	0	0
		2	6	19.3	0	1	0	1	1	0	1
		2	7	16.6	0	1	0	1	1	0	1
		2	8	15.3	1	1	1	0	1	0	0
		2	9	18.7	1	1	0	1	1	0	1
		2	10	16.4	0	1	0	1	1	0	1
		2	11	30.2	0	1	0	1	1	0	1
		2	11	12.6	1	1	0	1	0	0	1
		2	12	16.8	0	1	0	1	1	0	1
		2	13	21.1	0	1	0	1	1	0	1
		2	14	18.6	0	1	0	1	1	0	1
		2	15	19.3	1	1	1	0	1	0	0
		2	16	16.5	1	1	0	1	0	0	0
		2	17	14.7	0	1	0	1	1	0	1
		2	17	12.6	1	1	0	1	0	0	0
		2	18	17	0	1	0	1	1	0	1
		2	19	20	0	1	0	1	1	0	1
		2	20	17.9	0	1	0	1	1	0	1
		2	21	24	1	1	1	0	1	0	0
		2	22	16.5	1	-	1	0	1	0	0
		2	23	25.1	0	1	0	1	1	0	1
		2	24	20.1	0	1	0	1	1	0	1
		2	25	22.4	1	1	0	1	1	1	0
		2	26	18.6	0	1	0	1	1	0	1
		2	27	18.1	0	1	0	1	1	0	1
		2	28	17.7	0	1	0	1	1	0	1
		2	29	17.1	0	1	0	1	1	0	1
		2	30	21.5	0	1	0	1	1	0	1
		2	31	29.6	0	1	0	1	1	0	1
		2	32	23.2	0	1	0	1	1	0	1
		2	32	25.9	0	1	0	1	1	0	1
		2	33	25.1	0	1	0	1	1	0	1
		2	34	15.5	1	1	0	1	0	0	0
		2	35	19.9	0	1	0	1	1	0	1
		2	36	19.4	1	1	1	0	1	0	0
		2	37	18	0	1	0	1	1	0	1
		2	38	41.9	0	0	0	0	0	1	0
		2	39	30.8	1	1	1	0	1	0	0
		2	40	23.3	0	1	0	1	1	0	1
		2	41	20.9	0	1	0	1	1	0	1
		2	42	18.8	0	1	0	1	1	0	1
		2	43	23.3	0	1	0	1	1	0	1
		2	44	26.1	0	1	0	1	1	0	1
		2	45	24.1	0	1	0	1	1	0	1
		2	46	27.6	0	1	0	1	1	0	1
		2	47	23.8	1	1	1	0	1	0	0
		2	48	24.5	0	1	0	1	1	0	1
		2	49	25.1	1	1	0	1	1	1	0
		2	50	20.6	0	1	0	1	1	0	1
		2	51	40.9	0	-	-	-	1	1	-
		2	52	44.2	1	1	1	0	1	0	0
		2	53	26.9	0	1	0	1	1	0	1
		2	54	21.6	0	1	0	1	1	0	1
		2	54	20.9	0	1	0	1	1	0	1
		2	55	21	0	1	0	1	0	0	1
		2	56	20.3	0	1	0	1	1	0	1
		2	57	24.3	1	1	1	0	1	0	0
		2	58	25.5	0	1	0	1	1	0	1
		2	59	21.3	1	1	1	0	1	0	0
		2	60	23.8	0	1	0	1	1	0	1
		2	61	21.9	0	1	0	1	1	0	1
42TO392FS509.3	LS17	1	1	36.6	1	1	1	0	0	1	0
		1	2	17.1	1	1	1	0	0	1	0
		1	3	23.4	1	1	1	0	0	1	0
		1	4	19.8	0	1	0	1	1	0	1
		1	5	24.4	0	1	0	1	1	0	1
		1	6	22.5	1	1	1	0	0	1	0
		1	7	23	0	1	0	1	1	0	1
		1	7	36	1	1	1	0	0	1	0
		1	8	22.6	0	1	0	1	1	0	1
		1	9	29.4	1	1	1	0	0	1	0
		1	10	24.7	1	1	1	0	0	1	0
		1	11	21.1	0	1	0	1	1	0	1
		1	12	17.9	1	1	1	0	0	1	0
		1	13	18.1	0	1	0	1	1	0	1
		1	14	21.4	0	1	1	0	1	0	0
		1	15	14.7	0	1	0	1	1	0	1
		1	16	12.7	0	1	0	1	1	0	1
		1	17	31.3	1	1	1	0	0	1	0
		1	18	19.1	1	1	1	0	0	1	0
		1	19	13.1	1	1	1	1	0	0	0
		1	20	27.5	1	1	1	0	0	1	0
		1	21	39.9	1	1	1	0	0	1	0
		1	22	17.5	0	1	0	1	1	0	1
		1	23	16.8	0	1	0	1	1	0	1
		1	24	30.9	1	1	1	0	0	1	0
		1	25	21	0	1	0	1	1	0	1
		1	26	20.9	1	1	1	0	0	1	0
		1	27	18.6	1	1	1	0	0	1	0
		1	28	29.7	1	1	1	0	0	1	0
42TO392FS384.1	LS18	1	1	19.5	1	1	1	0	0	0	0
		1	1	12.9	0	1	0	1	1	0	0

## Sheet: Nephi Mounds
Catalog #	Lab Specimen #	Prep #	Photo #	Length (µm)	Circular-oval shape (0=absent, 1=present)	Hilum position (0=eccentric, 1=centric)	Central Cavity (0=absent, 1=round)	Cross (0=indistinct, 1=distinct)	Fissures (0=absent, 1=present)	Lamellae (0=non-lamellated, 1=lamellated)	Pressure Facets (0=absent, 1=present)
42JB2FS12236	LS1	1	1	6.9	1	1	1	1	1	0	0
		1	2	12.4	1	1	1	1	1	1	0
		1	3	8.1	1	1	1	1	1	0	0
		1	4	9.9	0	1	0	1	0	0	1
		1	5	7.5	1	1	0	1	0	0	1
		1	6	10.1	0	1	0	1	0	0	1
		1	7	7	1	1	0	1	0	0	0
		1	8	9.3	0	1	0	1	0	0	1
		1	9	10.9	1	1	0	1	1	0	1
		1	10	11.5	0	1	0	1	0	0	1
		1	11	10.9	0	1	0	1	0	0	1
		1	11	9.1	0	1	0	1	0	0	1
		1	12	16.3	0	1	1	0	1	0	1
		1	13	13.7	1	1	0	1	0	0	1
		1	14	11.5	1	1	0	1	1	0	1
		1	14	7.3	1	1	0	1	1	0	1
		1	15	9.3	0	1	0	1	0	0	1
		1	16	8.6	1	1	0	1	1	0	1
		1	17	5.6	0	1	0	1	0	0	1
		1	18	8.8	0	1	0	1	0	0	1
		1	19	8.1	1	1	0	1	1	0	1
		1	20	9.8	1	1	1	0	0	0	0
		1	21	13	1	1	1	0	0	0	0
		1	22	8.6	1	1	1	0	0	0	0
		1	23	9.12	1	1	0	1	1	0	1
		1	24	7.2	1	1	1	0	0	0	0
		1	25	8.6	0	1	0	1	0	0	1
		1	26	8.4	1	1	0	1	0	0	0
		1	26	11.9	0	1	0	0	1	0	1
		1	27	10.7	1	1	1	1	0	0	0
		1	28	12.9	0	1	0	1	1	0	1
		1	29	12.9	0	1	0	1	0	0	1
		1	29	6.9	1	1	0	1	0	0	0
		1	30	10.1	1	1	0	1	0	0	0
		1	31	7.9	1	1	0	1	0	0	0
		1	32	7.8	1	1	0	1	0	0	0
		1	33	5.6	1	1	0	1	0	0	0
		1	34	11.8	0	1	0	1	1	0	1
		1	35	9.1	1	1	0	1	0	0	0
		1	36	10	1	1	0	1	1	0	1
		1	37	9.1	1	1	1	0	0	0	0
		1	38	8.1	1	1	0	1	0	0	0
		1	39	9.1	1	1	0	1	1	0	1
		1	39	7.5	1	1	1	0	0	0	0
		1	39	7.6	1	1	1	0	0	0	0
		1	40	11.3	0	1	0	1	0	0	1
		1	41	14.6	0	1	0	1	0	0	1
		1	42	12	1	1	1	0	0	0	0
		1	43	9.7	0	1	0	1	0	0	1
		1	44	8.4	1	1	0	1	0	0	0
		1	45	15	0	1	0	0	1	0	1
		1	46	8.8	1	1	0	1	1	0	1
		1	47	12.3	1	1	0	1	1	0	1
		1	48	11.7	1	1	0	1	1	0	1
		1	49	11	1	1	0	1	1	0	1
		1	50	10.2	1	1	0	1	1	0	1
		1	50	2.7	1	1	0	1	1	0	1
		1	50	7	1	1	0	1	1	0	1
		1	51	8.4	1	1	0	1	1	0	1
		1	52	9.7	1	1	0	1	1	0	0
		1	53	10	1	1	0	1	1	0	1
		1	54	9.1	0	1	0	1	1	0	1
		1	55	8.9	1	1	0	1	1	0	1
		1	56	11.6	1	1	0	1	1	0	1
		1	57	10.5	1	1	0	1	1	0	1
		1	58	13.2	1	1	0	1	1	0	1
		1	59	11.3	1	1	1	0	0	0	0
		1	60	8.7	1	1	0	1	1	0	1
		1	61	9.8	1	1	0	1	1	0	1
		1	62	7.7	1	1	0	1	1	0	1
		1	63	10.9	1	1	0	1	1	0	1
		1	64	7.2	1	1	0	1	1	0	1
		1	65	12.1	0	1	1	0	1	0	1
		1	66	10.9	1	1	0	1	1	0	1
		1	67	6.3	1	1	0	1	1	0	1
		1	68	12.5	1	1	0	1	1	0	1
		1	69	10.8	0	1	0	1	1	0	1
		1	70	10.6	1	1	0	1	1	0	1
		2	1	9.3	0	1	0	0	0	0	0
		2	2	8.7	0	1	1	0	1	0	1
		2	3	6.2	1	1	0	1	1	0	0
		2	4	9.6	1	1	0	1	1	0	1
		2	5	7.1	1	1	0	1	1	0	1
		2	6	9.8	0	1	0	1	1	0	1
		2	6	11.4	0	1	0	1	1	0	1
		2	7	5.5	0	1	0	1	1	0	1
		2	7	6.5	0	1	0	1	1	0	1
		2	8	6.9	1	1	0	1	1	0	1
		2	9	13.3	0	1	0	1	1	0	1
		2	10	11.3	1	0	0	1	0	0	0
		2	11	14.2	1	1	1	0	0	0	0
		2	12	8	1	1	0	1	1	0	1
		2	13	7.8	1	1	0	1	1	0	1
		2	14	8.5	0	1	0	1	1	0	1
		2	15	10.5	1	1	0	1	1	0	0
		2	16	10.5	0	1	0	1	1	0	1
		2	17	8.3	0	1	0	1	1	0	1
		2	18	11.1	0	1	0	1	1	0	1
		2	19	10.9	0	1	0	1	1	0	1
		2	20	9.2	0	1	0	1	1	0	1
		2	21	7.6	1	1	0	1	1	0	0
		2	22	14.6	0	1	0	1	1	0	1
		2	23	9.3	1	1	0	1	1	0	0
		2	24	14.4	1	1	1	0	0	0	0
		2	25	6.6	1	1	0	1	1	0	0
		2	26	10.4	1	1	1	0	0	0	0
		2	27	7.8	1	0	0	1	0	0	0
		2	28	11	1	1	1	0	0	0	0
		2	29	19.1	0	1	0	1	0	0	1
		2	30	10.6	1	1	1	0	0	0	0
		2	31	8.5	1	1	0	1	1	0	0
		2	32	9.2	1	1	0	1	1	0	1
		2	33	14.2	0	1	0	1	1	0	1
		2	34	15.7	0	1	0	1	1	0	1
		2	35	8.3	1	1	0	1	1	0	0
		2	36	15.6	0	1	0	1	1	0	1
		2	37	8.3	1	1	1	0	0	1	0
		2	38	11	1	1	1	0	0	1	0
		2	39	17.7	1	1	0	0	0	0	0
		2	40	18.1	1	1	0	1	0	1	1
		2	41	19.7	1	1	1	0	0	1	0
		2	42	18.7	0	1	0	1	1	0	1
		2	43	11.2	0	1	0	1	1	0	1
		2	44	12.7	1	1	0	1	1	0	0
		2	45	13.1	1	1	0	1	0	1	0
		2	46	23.2	0	1	0	1	1	0	1
		2	47	18.3	0	1	0	1	1	0	1
		2	48	27.2	0	1	0	1	1	0	1
		2	49	20.7	1	1	0	1	1	1	0
		2	50	23.7	0	1	0	1	1	0	1
		2	51	16	0	1	0	1	1	0	1
		2	52	16.5	0	1	0	1	1	0	1
		2	53	14.5	1	1	0	1	1	1	0
		2	54	18.5	0	1	0	1	1	0	1
		2	55	22.3	0	1	0	1	1	0	1
		2	56	16.8	0	1	0	1	1	0	1
		2	57	17.9	0	1	0	1	1	0	1
		2	58	21.3	0	1	0	1	1	0	1
		2	59	21.7	0	1	0	1	1	0	1
		2	60	15.4	1	1	0	1	1	1	0
42JB2FS12320	LS2	1	1	10.7	0	1	1	0	1	0	0
		1	2	11.6	1	1	0	1	1	0	0
		1	3	11.2	0	1	0	1	1	0	1
		1	4	8.6	0	1	0	1	1	0	1
		1	5	12.3	0	1	0	1	1	0	1
		1	6	10.16	0	1	0	1	1	0	1
		1	7	12.1	0	1	0	1	1	0	1
		1	7	8.6	0	1	0	1	1	0	1
		1	8	14	0	1	0	0	0	1	0
		1	9	11.6	0	1	0	1	1	0	1
		1	9	10.3	0	1	0	1	1	0	1
		1	10	7.4	0	1	0	0	0	1	0
		1	11	10.8	0	1	1	0	1	0	0
		1	12	6.4	1	1	1	0	0	0	0
		2	1	17.8	0	1	0	1	1	0	1
		2	2	21.4	0	1	0	1	1	0	1
		2	2	28.5	0	1	0	1	1	0	1
		2	3	17.2	1	1	0	1	1	0	0
		2	4	20	0	1	0	1	1	0	1
		2	5	13.6	0	1	0	1	1	0	1
		2	6	18.2	0	1	0	1	1	0	1
		2	7	20	1	1	0	1	1	0	0
		2	8	22.1	0	1	0	1	1	0	1
		2	9	19.5	0	1	0	1	1	0	1
		2	10	17.1	0	1	0	1	1	0	1
		2	11	23	1	1	0	1	1	0	0
		2	12	16.8	0	1	0	1	1	0	1
		2	13	20.8	1	1	-	-	-	1	-
		2	14	28.9	0	1	0	1	1	0	1
		2	15	18.9	0	1	0	1	1	0	1
42JB2FS181.33	LS3	1	1	17.8	1	1	1	0	0	1	0
		1	2	12.7	1	1	1	0	0	1	0
		1	3	19.2	0	1	0	1	1	0	1
		1	4	14.5	0	1	0	1	1	0	1
		1	5	12.9	0	1	0	1	1	0	1
		2	1	21.3	0	1	0	1	1	0	1
		2	2	31.3	0	1	0	1	1	0	1
		2	3	19.7	1	1	0	0	0	1	0
		2	4	32	1	1	0	0	0	1	0
		2	5	15.4	0	1	0	1	1	0	1
		2	6	30.9	0	1	0	1	1	0	1
42JB2FS255.1	LS4	1	1	11.3	0	1	0	1	1	0	1
		1	2	8.5	1	1	1	1	0	0	1
		1	3	10.1	0	1	0	1	1	0	1
42JB2FS371.55	LS5	1	1	11.3	1	1	1	0	1	1	1
		1	2	10.8	0	1	0	1	1	0	1
		1	3	7.7	0	1	0	1	1	0	1
		1	4	17	0	1	0	1	1	0	1
		1	5	11.7	0	1	0	1	1	0	1
		1	6	14.3	0	1	0	1	1	0	1
		1	7	10.2	0	1	0	1	1	0	1
		1	8	12.3	0	1	0	1	1	0	1
		1	9	10.6	0	1	0	1	1	0	1
		1	10	13.6	0	1	0	1	1	0	1
		1	11	14.6	0	1	0	1	1	0	1
		1	12	10.8	0	1	0	1	1	0	1
		1	13	12.4	1	1	0	1	0	1	1
		1	14	15.4	0	1	0	1	1	0	1
		1	15	14.8	0	1	0	1	1	0	1
		1	16	11.9	0	1	0	1	1	0	1
		1	17	18.9	0	1	0	1	1	0	1
		1	18	9.9	0	1	0	1	1	0	1
		1	19	13.3	0	1	0	1	1	0	1
		2	1	19.6	1	1	1	1	1	1	0
		2	2	19	0	1	0	1	1	0	1
		2	3	21.8	0	1	0	1	1	0	1
		2	4	21.6	0	1	0	1	1	0	1
		2	5	21.8	0	1	0	1	1	0	1
		2	6	29.4	0	1	0	1	1	1	1
		2	7	19.2	0	1	0	1	1	0	1
		2	8	24.6	0	1	0	1	1	0	1
		2	9	20.5	0	1	0	1	1	0	1
		2	10	21.5	0	1	0	1	1	0	1
		2	11	21.1	0	1	0	1	1	0	1
		2	12	23.3	0	1	0	1	1	0	1
		2	13	20	0	1	0	1	1	0	1
42JB2FS431.1	LS6	1	1	20.5	0	1	0	0	1	0	1
		1	2	20.4	0	0	0	1	1	0	0
		1	3	17.3	0	1	0	1	1	0	1
		1	4	20.5	0	1	0	1	1	0	1
		1	5	18.1	0	1	0	1	1	0	1
42JB2FS445.56	LS7	1	1	17.7	0	1	0	1	1	0	1
		1	2	23	0	1	0	1	1	0	1
		1	3	18.2	0	1	0	1	1	0	1
		1	4	19.6	0	1	0	1	1	0	1
		1	5	25.8	0	1	0	1	1	0	1
		1	6	61	0	0	0	1	1	1	0
		1	7	26.3	0	1	0	1	1	0	1
		1	8	19.9	0	1	0	1	1	0	1
42JB2FS539.22	LS8	1	1	22.5	1	1	0	1	1	0	1
		1	2	22.2	1	1	0	1	1	0	1
		1	3	19.8	0	1	0	1	1	0	1
		1	4	22.7	0	1	0	1	1	0	1
		1	5	43.4		0
42JB2FS575.39	LS9	1	1	23.2	0	0	0	1	1	0	1
		1	2	21.7	0	0	0	1	1	0	1
		1	2	16.6	0	0	0	1	1	0	1
42JB2FS602.97	LS10	1	1	16.7	0	1	0	1	1	0	1
		1	2	15.4	0	1	0	1	1	0	1
		1	3	16.4	0	1	0	1	1	0	1
42JB2FS650.18	LS11	1	1	17.7	0	1	0	1	1	0	1
		1	2	9.7		1
		1	3	20.1	0	0	0	1	1	1	1
		1	4	14.1	0	1	0	1	1	0	1
		1	5	24.3	0	1	0	1	1	0	1
		1	6	18.5	0	1	0	1	1	0	1
		1	7	18.2	0	1	0	1	1	0	1
42JB2FS726.2	LS12	1	1	17.4	0	1	0	1	1	0	1
		1	2	14.1	1	1	0	1	0	1	0
		1	3	17.5	0	1	0	1	1	0	1
		1	4	16.9	0	1	0	1	1	0	1
		1	5	14.4	0	1	0	1	1	0	1
		1	6	17.1	0	1	0	1	1	0	1
		1	7	13.6	0	1	0	1	1	0	1
		1	8	16.2	0	1	0	1	1	0	1
		1	9	17.7	0	1	0	1	1	0	1
		1	10	15.8	0	1	0	1	1	0	1
		1	11	22.6	1	1	0	1	0	1	0
42JB2FS770.124	LS13	1	1	16.7	0	1	0	1	1	0	1
		1	2	18.8	0	1	0	1	1	0	1
		1	3	15.3	0	1	0	1	1	1	1
		1	4	17.3	0	1	0	1	1	0	1
		1	5	35.1	1	1	1	0	0	1	0
		1	6	19.9	0	1	0	1	1	0	1
		1	7	13.8	1	1	1	0	0	1	0
		1	8	16.4	0	1	0	1	1	0	1
42JB2FS803.1	LS14	1	1	18.4	0	1	0	1	1	0	1
		1	2	25.5	0	1	0	1	1	0	1
		1	3	20.3	0	1	0	1	1	0	1
		1	4	20	0	1	0	1	1	0	1
42JB2FS818.9	LS15	NO STARCH
42JB2FS309.14	LS16	1	1	15.5	0	1	0	1	1	0	1
		1	2	19	0	1	0	1	1	1	1
		1	3	17	0	1	0	1	1	0	1
		1	4	21.1	1	1	0	1	1	0	1
		1	5	14.7	1	1	1	0	1	0	1
		1	6	12.5	0	1	0	1	1	0	1
		1	7	18.1	0	1	0	1	1	0	1
		1	8	19.6	0	1	0	1	1	0	1
		1	9	21.2	0	1	0	1	1	0	1
		1	10	14.3	0	1	0	1	1	0	1
		1	11	15.6	0	1	0	1	1	0	1
		1	12	19.7	0	1	0	1	1	0	1
		1	13	10.2	1	1	0	1	1	0	1
		1	14	16.8	0	1	0	1	1	0	1
		1	15	22.5	0	1	0	1	1	0	1

## Sheet: Sudden Shelter
Catalog #	Lab Specimen #	Prep #	Photo #	Length (µm)	Circular-oval shape (0=absent, 1=present)	Hilum position (0=eccentric, 1=centric)	Central Cavity (0=absent, 1=round)	Cross (0=indistinct, 1=distinct)	Fissures (0=absent, 1=present)	Lamellae (0=non-lamellated, 1=lamellated)	Pressure Facets (0=absent, 1=present)
42SV6FS1743.25	LS1	1	7	21.804	1	1	0	1	1	0	1
		1	8	22.695	1	1	0	1	1	1	1
		1	9	13.274	1	1	0	1	1	1	1
		1	10	20.407	0	1	0	1	1	0	1
		1	11	16.283	1	1	0	1	1	1	1
		1	12	14.454	1	1	0	1	0	1	1
		1	13	13.099	1	1	0	1	0	0	0
		1	14	18.24	1	1	1	0	0	1	0
		1	15	17.76	0	1	0	1	1	0	1
		1	16	12.479	1	1	0	1	1	1	0
		1	17	20.995	1	1	1	0	0	1	0
		1	18	29.449	1	1	1	0	0	1	0
		1	19	12.002	1	1	1	1	1	0	0
		1	20	14.773	0	1	0	1	1	0	1
		1	21	9.471	1	1	0	1	0	0	0
		1	22	24.55	1	1	1	0	0	1	0
42SV6FS773.2	LS2	1	1	16.637	0	1	0	1	1	0	1
		1	2	21.053	1	1	1	1	0	1	0
		1	3	14.666	1	1	1	1	0	1	0
		1	4	10.604	0	1	0	1	1	0	1
		1	5	8.038	1	1	0	1	1	0	0
		1	6	18.347	1	1	1	1	0	1	0
		1	7	7.457	1	1	0	1	1	0	0
		1	8	19.488	1	1	0	1	1	1	0
		1	9	27.734	1	1	1	1	0	1	0
		1	10	38.469	0	0	0	1	1	1	0
		1	11	16.421	1	1	1	1	0	1	0
		1	12	12.787	1	1	1	1	0	1	0
		1	13	14.173	1	1	1	1	0	1	0
		1	14	15.022	0	1	0	1	0	0	0
		1	15	19.874	1	1	1	1	0	1	0
		1	16	22.405	0	1	0	1	1	0	1
		1	17	9.95	0	1	0	1	1	0	1
		1	18	6.84	1	1	0	1	0	0	0
		1	19	19.527	0	1	0	1	1	0	1
		1	20	10.903	0	1	0	1	1	0	1
		1	21	12.117	1	1	1	0	1	0	0
		1	22	22.442	1	1	1	1	0	1	0
		1	23	32.327	1	1	1	1	0	1	0
		1	24	18.75	0	1	1	1	1	0	1
		1	25	16.271	1	1	1	1	0	1	0
		1	26	6.901	1	1	0	0	0	0	0
		1	27	17.303	1	1	0	1	1	0	1
		1	28	14.589	0	1	0	1	1	0	1
		1	29	37.201	1	0	0	1	1	1	0
		1	30	16.542	0	1	0	1	1	0	1
		1	31	20.121	1	1	1	1	0	1	0
		1	32	20.592	0	1	0	1	1	0	1
		1	33	19.893	1	1	1	1	0	1	0
42SV6FS1343.1	LS3	1	1	18.18	1	1	0	1	1	0	1
		1	2	15.986	0	1	0	1	1	0	1
		1	3	17.075	0	1	0	1	1	0	1
		1	4	19.569	0	1	0	1	1	0	1
		1	5	15.381	0	1	0	1	1	0	1
		1	6	14.821	0	1	0	1	1	0	1
		1	7	15.41	0	1	0	1	1	0	1
		1	8	26.588	1	1	1	0	0	1	0
		1	9	10.398	1	1	1	0	0	1	0
		1	10	11.245	1	1	1	0	0	1	0
		1	11	28.46	1	1	1	0	0	1	0
		1	12	23.4	1	1	1	0	0	1	0
		1	13	10.11	1	1	0	1	0	0	1
		1	14	25.128	1	1	1	0	0	1	0
		1	15	15.915	1	1	1	0	0	1	0
		1	16	26.617	1	1	1	0	0	1	0
		1	17	14.712	1	1	0	1	1	1	0
		1	18	20.331	1	1	0	1	0	1	0
		1	19	7.423	1	1	0	1	0	1	0
		1	20	20.146	1	1	0	1	0	1	0
		1	21	36.022	1	1	1	0	0	1	0
		1	22	27.463	0	1	0	1	1	0	1
		1	23	17.465	0	1	0	1	1	0	1
		1	24	22.965	1	1	1	0	0	1	0
		1	25	17.263	1	1	1	0	1	0	0
42SV6FS996.35	LS4	1	1	28.928	1	1	1	0	0	1	0
		1	2	16.017	1	1	0	1	0	1	1
		1	3	24.66	1	1	1	0	0	1	0
		1	4	24.189	1	1	1	0	0	1	0
		1	5	17.89	1	1	1	0	0	1	0
		1	6	14.557	1	1	0	1	1	1	0
		1	7	22.94	1	1	0	1	1	1	1
		1	8	20.934	0	1	0	1	1	0	1
		1	9	14.62	1	1	1	0	0	0	0
		1	10	27.156	1	1	1	0	0	1	0
		1	11	15.619	0	1	0	1	1	0	1
		1	12	35.05	1	0	0	1	1	1	0
		1	13	20.362	1	1	1	0	0	1	0
		1	14	18.639	0	1	0	1	1	0	1
		1	15	6.988	1	1	0	1	0	0	0
		1	16	35.574	1	1	1	0	0	1	0
42SV6FS495.1	LS5	1	1	9.278	1	1	0	1	0	0	0
		1	2	18.772	1	1	1	0	0	1	0
		1	2	15.834	1	1	1	0	0	1	0
		1	2	18.912	1	1	1	0	0	1	0
		1	2	14.317	1	1	1	0	0	1	0
		1	3	18.918	1	1	1	0	0	1	0
		1	3	14.963	1	1	1	0	0	1	0
		1	3	9.32	1	1	1	0	0	1	0
		1	3	5.208	1	1	1	0	0	1	0
		1	3	15.836	1	1	1	0	0	1	0
		1	3	6.988	1	1	1	0	0	1	0
		1	4	21.673	1	1	1	0	0	1	0
		1	5	20.356	1	1	0	1	0	0	1
		1	6	25.898	1	1	1	0	0	1	0
		1	7	20.14	1	1	0	0	1	0	0
		1	8	13.905	0	1	0	1	1	0	1
		1	9	19.588	0	1	0	1	1	0	1
		1	10	13.843	1	1	1	1	1	0	0
		1	11	28.013	1	1	1	0	1	1	0
42SV6FS795.55	LS6	1	1	34.557	1	1	1	0	0	1	0
		1	2	17.615	0	1	0	1	1	0	1
		1	3	38.899	1	0	0	0	0	0	0
		1	4	19.263	1	1	1	0	0	1	0
		1	5	14.606	0	1	0	1	1	0	1
		1	6	17.457	1	1	0	1	1	1	1
		1	7	33.988	1	1	1	0	0	1	0
		1	8	19.396	0	1	0	1	1	0	1
		1	9	26.593	1	1	1	0	0	1	0
		1	10	25.494	1	1	1	0	0	1	0
		1	11	19.053	0	1	0	1	1	0	1
		1	12	17.215	0	1	0	1	1	0	1
		1	13	25.405	1	1	1	0	0	1	0
		1	14	12.308	1	1	0	1	0	1	0
		1	15	15.458	1	1	0	1	1	1	0
		1	16	51.651	0	0	1	0	1	0	0
		1	17	27.999	1	0	0	1	0	1	0
		1	18	21.608	1	1	0	1	0	1	0
		1	19	18.358	0	1	0	1	1	0	1
42SV6FS1950.2	LS7	1	1	36.516	1	1	1	0	0	1	0
		1	2	16.433	1	1	1	0	0	1	0
		1	3	30.151	1	1	1	0	0	1	0
		1	4	10.368	1	1	0	1	1	1	0
		1	5	19.86	1	1	1	1	1	1	0
		1	6	14.281	1	1	1	0	0	1	0
		1	7	22.737	1	1	1	0	0	1	0
		1	8	13.739	1	1	0	1	1	0	1
42SV6FS552.1	LS8	1	1	13.494	1	1	1	1	0	0	0
		1	2	17.099	1	1	0	1	0	0	0
		1	3	16.16	0	1	0	1	1	0	1
		1	4	14.388	0	1	0	1	1	0	1
		1	5	19.847	1	1	1	0	0	1	0
		1	6	14.049	1	1	0	1	1	0	0
		1	7	17.957	0	1	0	1	1	0	1
		1	8	14.773	1	1	1	0	0	1	0
		1	9	13.71	1	1	0	1	1	1	1
		1	10	24.988	1	1	1	0	0	1	0
		1	11	14.474	1	1	0	1	1	0	1
		1	12	20.098	0	1	0	1	1	0	1
		1	13	26.247	1	1	1	0	0	1	0
		1	14	17.571	1	1	1	0	0	1	0
		1	15	19.569	1	1	0	1	1	1	1
		1	16	15.814	1	1	0	1	1	1	1
		1	17	18.924	1	1	0	1	1	1	1
		1	18	16.296	0	1	0	1	1	0	1
		1	19	8.492	1	1	0	1	0	0	1
		1	20	16.998	1	1	1	1	0	0	0
		1	21	35.013	1	1	1	0	1	1	0
42SV6FS930.5	LS9	1	1	22.849	1	1	1	0	0	1	0
		1	2	16.374	1	1	1	0	1	0	0
		1	3	24.06	0	1	0	1	1	0	1
		1	4	19.23	1	1	0	1	1	0	0
		1	5	18.822	1	1	1	0	1	0	0
		1	6	13.836	1	1	1	1	1	0	1
		1	7	20.06	0	1	0	1	1	0	1
		1	8	27.314	1	1	1	0	0	1	0
		1	9	15.374	0	1	0	1	1	0	1
		1	9	18.037	0	1	0	1	1	0	1
		1	10	15.998	1	1	1	0	0	1	0
		1	11	22.62	1	1	1	0	0	1	0
		1	12	38.418	1	1	1	0	0	1	0
		1	13	15.754	1	1	1	0	1	1	1
		1	14	34.355	1	1	1	0	0	1	0
		1	15	18.246	0	1	0	1	1	0	1
		1	16	21.02	0	1	0	1	1	0	1
		1	17	13.553	1	1	0	1	1	0	1
		1	18	13.833	1	1	0	1	1	0	1
		1	19	20.439	1	1	1	0	1	0	0
		1	20	19.422	1	1	1	0	0	1	0
		1	21	17.542	0	1	0	1	1	0	1
		1	22	18.102	1	1	1	0	1	0	0
42SV6FS793.16	LS10	1	1	27.986	0	1	0	0	1	0	1
		1	2	10.409	1	1	1	1	1	0	0
		1	3	21.235	1	1	1	0	0	1	0
		1	4	14.173	0	1	0	1	1	0	1
		1	4	22.104	0	1	0	1	1	0	1
		1	5	23.797	1	1	1	0	0	1	0
		1	6	15.045	1	1	0	1	1	1	1
		1	7	21.273	1	1	1	0	0	1	0
		1	8	32.838	1	1	1	0	0	1	0
		1	9	21.175	1	1	1	0	0	1	0
		1	10	13.761	1	1	0	1	0	0	0
		1	11	15.756	0	1	0	1	1	0	1
		1	12	25.69	1	1	1	0	0	1	0
		1	13	13.385	1	1	0	1	1	1	1
		1	14	28.891	0	1	0	1	1	0	1
		1	15	17.231	1	1	0	1	1	0	0
		1	16	12.847	0	1	0	1	1	0	1
		1	16	19.914	1	1	0	1	1	1	1
		1	17	26.787	1	1	1	0	0	1	0
		1	18	14.863	1	1	1	1	0	1	0
		1	19	18.972	0	1	0	1	1	0	1
		1	20	20.688	1	1	0	1	1	0	1
		1	21	11.717	1	1	0	1	1	0	1
		1	22	17.195	1	1	0	1	1	0	1
		1	23	17.974	1	1	0	1	1	0	1
		1	24	10.269	1	1	0	1	0	0	0
		1	25	14.739	1	1	0	1	1	0	1
		1	26	15.281	1	1	0	1	1	0	1
		1	27	11.362	1	1	0	1	1	0	1
		1	28	18.557	0	1	0	0	1	0	0
		1	29	14.441	1	1	0	1	1	0	1
		1	30	16.737	1	1	0	1	1	0	1
		1	31	15.062	1	1	0	1	1	0	1
		1	32	24.216	1	1	1	0	0	1	0
		1	33	22.885	1	1	0	1	1	0	1
		1	34	17.58	0	1	0	1	1	0	1
		1	35	9.717	0	1	0	1	1	0	1
		1	36	14.613	0	1	0	1	1	0	1
		1	37	13.278	0	1	0	1	1	0	1
		1	38	18.972	0	1	0	1	1	0	1
		1	39	16.103	1	1	0	1	1	0	1
		1	40	18.727	0	1	0	1	1	0	1
		1	41	24.894	0	1	0	1	1	0	1
		1	42	13.154	1	1	0	1	1	0	1
		1	43	19.239	0	1	1	1	1	0	1
		1	44	8.652	0	1	0	1	1	0	1
42SV6FS728.3	LS11	1	1	27.212	1	1	1	0	1	1	0
		1	2	12.396	1	1	1	0	1	1	0
		1	3	29.626	1	1	1	0	1	1	0
		1	4	23.38	1	1	1	0	1	1	0
		1	5	14.092	1	1	1	0	1	1	0
		1	6	27.527	1	1	1	0	1	1	0
		1	7	18.418	0	1	0	1	1	0	1
		1	8	13.024	1	1	0	1	1	1	1
		1	8	12.183	0	1	0	1	1	0	1
		1	9	13.553	0	1	0	1	1	0	1
		1	10	27.898	1	1	1	0	1	1	0
		1	11	11.44	1	1	0	1	1	1	1
		1	12	17.021	1	1	1	0	1	1	0
42SV6FS783.2	LS12	1	1	19.726	1	1	1	0	0	0	0
		1	2	16.179	0	1	0	1	0	0	1
		1	3	35.686	1	1	1	0	0	1	0
		1	4	16.412	1	1	1	0	0	1	0
		1	5	22.281	1	1	1	0	0	1	0
		1	5	16.824	1	1	1	0	0	1	0
		1	6	17.701	1	1	1	0	0	1	0
		1	7	15.584	1	1	1	0	0	0	0
		1	7	9.346	1	1	0	1	0	0	0
		1	7	7.421	1	1	0	1	0	0	0
		1	7	9.964	1	1	0	1	0	0	0
		1	7	5.838	1	1	0	1	0	0	0
		1	8	23.836	0	1	0	1	0	0	1
		1	9	18.254	1	1	1	0	0	1	0
		1	9	22.042	1	1	0	1	1	1	0
		1	10	17.111	1	1	1	0	0	0	0
		1	11	21.484	1	1	1	0	0	1	0
		1	11	14.159	1	1	1	0	1	0	1
		1	12	31.994	1	1	1	0	0	1	0
		1	13	14.596	0	1	0	1	0	0	1
		1	14	61.775	0	0	0	1	1	1	0
		1	15	27.065	0	1	0	1	1	0	0
		1	16	14.894	1	1	0	1	1	0	1
		1	17	21.408	1	1	0	0	1	0	0
		1	18	17.093	1	1	1	0	0	1	0
		1	19	38.308	1	1	1	0	0	1	0
		1	20	27.133	1	1	1	0	0	1	0
		1	21	18.299	0	1	0	1	0	0	1
		1	22	10.818	1	1	1	0	0	1	0
		1	23	34.705	1	1	1	0	0	1	0
		1	24	22.963	0	0	0	1	1	1	0
		1	25	33.434	1	1	1	0	0	1	0
		1	26	14.57	0	1	0	1	0	0	1
		1	26	10.903	1	1	0	1	0	0	0
		1	27	28.852	0	0	0	1	1	1	0
		1	28	16.601	1	1	1	1	1	0	0
		1	29	30.924	1	1	1	0	0	1	0
		1	30	19.451	1	1	1	0	0	1	0
		1	31	7.206	1	1	0	1	0	0	0
		1	32	29.376	1	1	1	0	0	1	0
		1	33	17.022	1	1	1	0	0	1	0
		1	33	6.231	1	1	1	0	0	0	0
		1	34	30.235	1	1	1	0	0	1	0
		1	35	26.887	1	1	1	0	0	1	0
		1	36	18.77	1	1	1	0	0	1	0
42SV6FS1935.276	LS13	1	1	13.118	1	1	0	1	0	0	1
		1	2	12.243	0	1	0	1	1	0	1
		1	3	15.454	0	1	0	1	1	0	1
		1	4	14.526	0	1	0	1	1	0	1
		1	5	14.172	1	1	0	1	0	1	1
		1	6	13.781	0	1	1	0	0	0	1
		1	7	18.901	1	1	0	1	0	0	1
		1	8	23.836	1	1	1	0	1	1	0
		1	9	17.806	0	1	0	1	1	0	1
		1	10	24.364	1	1	1	0	1	1	0
		1	11	15.251	1	1	0	1	0	0	1
		1	12	21.285	1	1	1	0	0	1	0
		1	13	21.379	0	1	0	1	1	0	1
		1	14	19.755	0	1	0	1	1	0	1
		1	15	12.334	1	1	0	1	0	0	1
		1	16	26.73	1	0	0	1	1	1	0
		1	17	17.566	0	1	0	1	1	0	1
		1	18	16.069	0	1	0	1	1	0	1
42SV6FS1547.92	LS14	1	1	20.339	1	1	0	1	0	0	1
		1	2	22.06	0	1	1	0	0	0	0
		1	3	25.756	1	1	1	0	0	1	0
		1	4	16.742	0	1	0	1	1	0	1
		1	5	25.314	1	1	1	0	0	1	0
		1	6	27.546	1	1	1	0	0	1	0
		2	7	19.867	1	1	1	0	0	1	0
		2	8	29.401	1	1	1	0	0	1	0
		2	9	21.537	0	1	1	0	1	0	1
		2	10	22.772	1	1	1	0	0	0	0
		2	11	28.654	1	1	1	0	0	1	0
42SV6FS1023.4	LS15	1	1	17.615	1	1	1	0	0	1	0
		1	2	19.081	0	1	0	1	1	0	1
		1	3	17.866	1	1	1	0	0	1	0
		1	4	7.942	1	1	0	0	0	0	0
		1	5	19.842	0	1	0	1	1	0	1
		1	6	20.068	1	1	1	0	0	1	0
		1	6	15.53	1	1	1	0	0	1	0
		1	7	18.077	1	1	1	0	0	1	0
		1	8	16.102	0	1	0	1	1	0	1
		1	9	14.981	1	1	1	0	1	0	0
		1	10	12.377	1	1	0	1	1	0	1
		1	11	17.032	1	1	1	0	0	1	0
		1	12	11.449	1	1	0	1	1	0	0
		1	13	19.208	1	1	1	0	0	1	0
		1	14	23.036	1	1	1	0	0	1	0
		1	15	16.961	1	1	0	1	1	0	1
		1	16	26.057	1	1	1	0	0	1	0
		1	17	20.995	1	1	1	1	1	0	1
		1	18	27.673	1	1	1	0	0	1	0
		1	19	19.741	1	1	1	0	0	1	0
		1	20	15.609	0	1	1	1	1	0	1
		1	21	12.823	1	1	1	1	0	0	1
		1	22	19.694	1	1	1	0	0	1	0
		1	23	23.369	1	1	1	0	0	1	0
		1	24	15.031	1	1	1	0	0	1	0
		1	25	16.395	1	1	1	1	1	0	1
		1	26	21.832	1	1	1	0	0	1	0
42SV6FS615.5	LS16	1	1	16.374	0	1	0	1	1	0	1
		1	1	17.316	0	1	0	1	1	0	1
		1	2	20.233	1	1	1	0	0	1	0
		1	3	18.24	1	1	1	0	0	1	0
		1	4	20.512	1	1	1	0	0	1	0
		1	5	17.597	1	1	1	0	0	1	0
		1	6	17.723	0	1	0	1	1	0	1
		1	7	16.141	0	1	0	1	1	0	1
		1	8	29.185	1	0	0	1	1	1	0
		1	9	17.542	0	1	0	1	1	0	1
		1	10	26.559	1	1	1	0	0	1	0
		1	11	14.596	1	1	1	1	0	0	0
		1	12	23.981	1	1	1	0	0	1	0
		1	13	16.32	0	1	0	1	1	0	1
		1	14	17.207	1	1	0	1	0	1	1
		1	15	23.902	1	1	0	1	0	1	1
		1	16	15.997	1	1	0	1	0	1	1
42SV6FS1961.11	LS17	1	1	10.303	1	1	1	1	0	0	0
		1	2	12.87	0	1	1	1	1	0	0
		1	3	14.338	1	1	1	0	0	1	0
		1	4	18.235	1	1	1	0	0	1	0
		1	5	15.786	1	1	0	1	1	0	0
		1	6	27.56	1	1	1	0	0	1	0
		1	7	28.452	1	1	1	0	0	1	0
		1	8	19.42	1	1	1	0	0	1	0
		1	8	16.471	1	1	1	0	0	1	0
		1	8	13.178	1	1	1	0	0	1	0
		1	8	5.601	1	1	0	1	0	0	0
		1	9	6.766	1	1	0	1	0	0	0
		1	9	6.728	1	1	0	1	0	0	0
		1	9	6.449	1	1	0	1	0	0	0
		1	9	4.639	1	1	0	1	0	0	0
		1	9	5.635	1	1	0	1	0	0	0
		1	10	11.679	1	1	0	1	0	0	1
		1	11	19.223	1	1	1	0	0	1	0

## Sheet: Cowboy Cave
Catalog #	Lab Specimen #	Prep #	Photo #	Length (µm)	Circular-oval shape (0=absent, 1=present)	Hilum position (0=eccentric, 1=centric)	Central Cavity (0=absent, 1=round)	Cross (0=indistinct, 1=distinct)	Fissures (0=absent, 1=present)	Lamellae (0=non-lamellated, 1=lamellated)	Pressure Facets (0=absent, 1=present)
42WN420FS1727	LS1	1	1	18.5	1	1	0	1	0	0	0
42WN420FS1561.12	LS2	1	1	14.1	0	1	0	1	0	0	1
		1	2	17.2	0	1	0	1	0	0	1
42WN420FS939.1	LS3	NO STARCH
42WN420FS1491.12	LS4	NO STARCH
42WN420FS806.1	LS5	NO STARCH
42WN420FS939	LS6	NO STARCH
42WN420FS1491.7	LS7	NO STARCH
42WN420FS1604.3	LS8	NO STARCH
42WN420FS1672.25	LS9	NO STARCH
42WN420FS2043	LS10	1	1	15.5	0	1	0	1	0	0	1
42WN420FS473.1	LS11	NO STARCH
42WN420FS115	LS12	NO STARCH
42WN420FS348	LS13	1	1	13.6	1	1	0	1	0	0	0
42WN420FS2085	LS14	1	1	17.6	1	1	1	1	0	0	0
		1	2	14.6	0	0	1	1	0	1	0
		1	3	21.2	1	1	1	1	0	1	0
42WN420FS1908	LS15	2	1	12.4	1	1	0	1	1	0	0
		2	2	17.8	1	1	1	0	0	1	0
42WN420FS805.3	LS16	1	1	16.1	0	0	0	1	0	1	0
		1	2	17.8	0	1	0	1	0	0	0
		1	3	27.5	1	1	0	1	1	1	0
		1	4	14.5	1	1	1	1	1	0	0
		1	5	21.3	0	1	1	1	1	0	1

## Sheet: North Creek Shelter
Catalog #	Lab Specimen #	Prep #	Photo #	Length (µm)	Circular-oval shape (0=absent, 1=present)	Hilum position (0=eccentric, 1=centric)	Central Cavity (0=absent, 1=round)	Cross (0=indistinct, 1=distinct)	Fissures (0=absent, 1=present)	Lamellae (0=non-lamellated, 1=lamellated)	Pressure Facets (0=absent, 1=present)
FS 5236		1	1
		1	2	26.87
		1	3	15.42
		1	4
		1	5	22.03
		1	6	24.32
		1	7
		2	9	15.06
		3	NO STARCH
FS 738		2	1	27.97
		2	2
		1	3	13.61
		1	4	11.78
		1	5	17.05
		1	6	14.13
		1	7	22.77
		1	8	21.24
		1	9	19.25
		1	10	15.7
FS 4856		1		8.54
		1		12.41
		1		12.88
		1		13.34
		1		14.16
		1		16.04
		1		16.15
		1		18.26
		1		18.91
		1		20.35
		1		20.8
		1		21.88
		1		22.76
		1		23.29
		1		24.39
		1		25.62
		1		25.49
		1		25.05
		1		29.71
		1		33.65
		1		35.15
		1		35.29
		1		35.96
		1		36.16
		2		37.19
		1		39.56
		1		39.83
		1		39.89
		1		40.59
		1		40.62
		1		42.46
		1		42.28
		1		44.43
		1		44.49
		1		45.01
		2		45.56
		2		45.81
		2		78.27
		1		14.03
		1		19.31
		1		18.03
		1		34.56
		1		21.16
		1		24.15
		1		27.04
FS4759		1	1	10.14
		1	2	14.73
		1	3	14.01
		1	4	11.55
		1	5	13.15
		1	6	12.05
		1	7	17.43
		1	8	10.3
		1	9	20.41
		1	10	18
		1	12	14.41
		1	13	19.68
		1	14	19.2
		1	15	17.7
		1	16	18.29
		1	17	7.27
		1	18	13.1
		1	19	20.54
		1	20	15.09
		1	21	13.32
		1	22	18.45
		1	23	16.2
		1	24	25
		1	25	16.24
		1	25	25.44
		1	27	15.06
		1	28	16.78
		1	29	16.28
		1	30	11.77
		1	31	19.65
		1	32	16.3
		1	33	13.97
		1	34	16.84
		1	35	22.47
		1	36	14.81
		1	39	12.9
		1	40	15.19
		1	41	12.3
		1	42	17.3
		1	43	20.28
		1	44	22.34
		1	45	14.77
		1	46	16.75
		1	51	13.52
		1	52	16.34
		1	54	19.99
		1	55	16.59
		1	56	24.01
		1	57	16.02
		1	58	18.7
		1	59	24.05
		1	60	21.01
		1	61	13.93
		1	63	14.35
		1	64	12.34
		1	65	15.54
		1	66	19.48
		1	67	18.91
		1	68	18.62
		1	69	11.89
		1	70	12.11
		1	71	12.24
		1	72	12.83
		1	73	16.36
		1	74	13.93
		1	75	12.83
		1	76	24.45
		1	77	12.74
		1	78	15.27
		1	79	19.53
		1	80	15.11
		2	82	20.95
		2	83	10.24
		2	84	20.59
		2	85	14.2
		2	86	17.12
		2	87	13.17
		2	88	14.78
		2	90	10.08
		2	91	19.66
		2	92	19.04
		2	93	16.16
		2	94	23.28
		2	95	19.14
		2	97	17.46
		2	98	12.75
		2	99	12.99
		2	100	17.97
		2	102	22.22
		2	103	16.37
		2	104	21.68
		2	105	13.06
		2	106	14.47
		2	107	8.92
		2	108	14.03
		2	109	12.27
		2	110	19.47
		2	111	18.53
		2	112	15.76
		2	113	14.91
		2	114	22.24
		2	115	13.01
		2	116	21.97
		2	117	17.91
		2	118	11.72
		2	119	15.46
		2	120	16.06
		2	121	16.19
		3	122	13.5
		3	123
		3	124	10.73
		3	125	22.45
		3	126	22.94
		3	127	15.79
		3	128	13.65
		3	129	17.54
		3	130	30.43
		3	131	20.9
		3	132	16.65
		3	133	18.59
		3	134	25.69
		3	135	14.22
		3	136	16.28
		3	137	14.53
		3	138	13.71
		3	139	10.79
		3	140	14.1
		3	141	11.45
		3	142	17.16
		4	143
		4	144	19.24
		4	145	14.99
		4	146	12.47
		4	147	10.9
		4	148	17.5
		4	149	12.4
FS 649		1	1	20.657
		1	2	19.361
		1	3	16.578
		1	4	14.522
		1	5	15.686
		1	6	18.713
		2	7	21.551
		2	8	15.239
		2	9	35.681
		2	10	18.459
		2	11	17.537
		2	12	21.119
FS 2151		1	1	16.07
		1	2	18.64
		1	3	16.57
		1	4	22.42
		1	5	18.13
		2	6	21.59
		2	7	21.04
		2	8	19.29
FS 2167		1	1	16.787
		1	2	12.777
		1	3	20.213
		1	4	26.099
		1	5	21.174
		1	6	14.684
		1	7
		2	8	15.525
		2	9	23.987
		2	9	29.095
		2	9	18.844
		2	9	11.799
		2	9	29.659
		2	9	29.092
		2	10	24.057
		2	11	17.341
		2	12	19.754
		2	13	20.711
		2	14	18.895
FS 2254		NO STARCH
FS 3072		1	1	15.7
		1	2	12.25
		1	3	23.7
		1	4	15.2
		1	5	11.1
		1	6	18.52
		1	7	21.94
		1	8	12.66
		1	9	20.07
		1	10	10.53
		1	11	13.37
		1	12	13.37
		1	13	15.59
		1	15	17.17
		1	16	12.85
		1	17	19.45
		1	18	14.55
		1	19	15.19
		1	20	17.73
		1	21	15.61
		1	22	no measurement
		1	23	16.36
		1	24	no image
		1	25	23.03
		2	26	23.07
		2	27	15.92
		2	28	17.3
		2	29	17.72
		2	30	15.73
		2	31	9.47
		2	32	16.36
		2	33	10.3
		2	34	14.78
		3	35	11.97
		3	36	25.75
		3	37	18.69
		3	39	no measurement
		3	40	35.82
		4	41	17.17
		4	42	6.12
		4	43	5.46
		4	43	5.66
		4	44	6.73
		4	44	4.65
		4	46	23.35
		4	47	13.17
		4	48	15.66
		4	49	19.35
		4	50	17.82
		4	51	19.66
		4	52	15.39
		4	53	16.46
		4	54	11.18
		4	55	17.59
		5	56	16.19
		5	57	18.02
		5	58	16.26
		5	59	16.76
		5	60	15.94
		5	61	12.53
		5	62	15.83
		5	63	18.15
		5	64	19.73
		5	65	17.3
		5	66	16.29
		5	67	17.69
		5	68	18.11
		5	69	20.3
		5	70	18.94
		5	71	12.76
		5	72	22.02
		5	73	17.81
		5	74	12.8
		5	75	15.16
		5	76	15.42
		5	77	15.49
		6	78	14.33
		6	79	15.88
		6	80	14.77
		6	81	11.2
		6	82	16.47
		6	83	12.95
		6	84
		6	85	15.12
		6	86	14.5
		6	87	14.78
		6	88	14.47
		6	89	19.36
		6	90	17.05
		6	91	19.89
		6	92	10.15
		6	93	17.23
		6	94	17.19
		6	95	13.07
		6	96	21.54
		6	97	19.48
		6	98	18.94
		6	99	10.01
		6	101	19.55
		6	102	15.6
		6	104	7.64
		6	105	18.47
		6	106	14.59
		6	107	12.41
		6	109	21.73
		6	110	24.68
		6	111	18.14
		6	112	18.94
		6	113	16.89
		6	114	9.93
		6	115	21.02
		6	116	14.81
		6	117	10.21
		6	118	15.64
		6	119	21.78
		6	120	17.64
		6	121	10.19
		6	122	14.22
		6	123	17.76
		6	124	16.3
		6	125	23.15
		6	126	15.91
		6	127	20.19
		6	128	17.52
		6	129	22.87
		6	130	18.26
		6	131	16.29
		6	132	17.49
		6	133	21.49
		6	134	15.63
		6	135	21.14
FS 4368		1	1	22.61
		1	3	12.26
		1	4	6.64
		1	5	9.2
		1	6	7.54
		1	7	10.95
		1	7	10.43
		1	8	13.38
		1	9	9.79
		1	9	9.21
		1	10	20.02
		1	11	8.54
		1	12	25.31
		1	13	19.05
		1	14	14.82
		1	15	14.94
		1	16	16.78
		1	17	11.26
		1	20	10.06
		1	22	20.23
		1	23	15.55
		1	25	24.36
		1	26	14.97
FS 4369		1	1	no measurement
		1	2	no measurement
		1	3	17.192
		1	4	39.437
		2	5	21.219
		2	6	no measurement
FS 4370		1	1	16.382
		1	2	14.198
		1	3	17.379
		1	4	15.205
		1	5	16.153
		1	6	16.599
		1	7	25.909
		1	8	19.437
		1	9	17.166
		1	10	22.361
		1	11	22.545
		1	12	26.833
		1	13	24.404
		1	13	28.687
		1	14	22.359
		1	15	25.678
		1	16	14.835
		1	17	12.772
		1	18	22.626
		1	19	24.221
		1	20	12.288
		1	21	19.951
		1	22	22.881
		1	23	23.784
		1	24	30.218
		1	25	21.288
		1	26	25.642
		1	27	15.835
		1	28	19.759
		1	29	29.831
		1	30	14.347
		1	31	18.703
FS 4591		1	1	19.686
		1	2	17.666
		1	3	24.709
		1	4	22.67
		1	5	12.895
		1	6	17.794
		1	7	11.735
FS 4316		NO STARCH
FS 2289		1	1	23.965
		1	2	21.82
		1	3	20.714
		2	4	25.629
		2	5	9.626
		2	6	16.988
		2	7	18.857
		2	8	12.708
		2	9	21.656
		2	10	14.328
		2	11	20.602
		3	12	18.319
		4	13	26.261
FS 3637		1	1	12.463
		2	NO STARCH
		3	NO STARCH
		4	NO STARCH
FS 3071		1	1	22.927
		1	2	18.482
		1	3	19.087
		1	4	22.783
		2	5	19.822
		3	6	13.933
FS3512		1	1	16.68
		1	2	23.33
		1	3	15.3
		1	4	21.57
		1	5	21.15
		1	6	19.18
		1	7	19.85
		1	8	11.73
		1	9	14.66
		1	10	23.1
		1	11	16.38
		1	12	25.1
		1	13	20.41
		1	14	12.89
		1	15	21.57
		1	16	17.48
		1	17	22.42
		1	18	10.08
		1	19	10.97
		1	20	19.23
		1	21	19.68
		1	22	20.51
		1	23	12.88
		1	24	12.03
		1	25	16.31
		1	26	13.24
		1	27	22.41
		1	28	16.41
		1	29	15.36
		3	30	15.54
		3	31	13.78
		3	32	16.26
		3	33	25.67
		3	34	15.01
		3	35	17.07
		3	36	14.26
		3	37	13.77
		3	38	21.59
		3	39	18.32
		3	40	16.58
		3	41	16.59
		3	41	17.05
		3	42	13.31
		3	43	20.09
		3	44	19.58
		2	45	19.04
		2	46	17.37
		2	47	21.5
		2	48	13.69
		2	49	24.79
		2	50	20.13
		2	51	13.13
		2	53	19.32
		2	54	18.79
		2	55	29.1
		2	56	24.54
		2	57	13.01
		2	58	14.78
		2	59	20.23
		2	60	15.38
		2	61	20.38
		2	62	23.63
		2	63	13.49
		2	64	18.6
		2	65	17.7
		2	66	24.54
		2	67	13.23
		2	68	18.68
		2	69	19.1
		2	70	17.12
		2	71	16.45
		2	72	14.05
		2	73	24.03
		2	74	24.3
		2	75	17.56
		2	76	12.37
		2	77	16.33
		2	78	17.75
		2	79	23.94
		2	80	24.66
		2	81	17.72
		2	82	14.09
		2	83	21.38
		2	84	12.73
		2	85	16.68
		2	86	19.64
		2	87	12.54
		2	88	20.07
		2	89	14.23
		2	90	19.89
		2	91	11.75
		2	92	20.64
		2	93	15.88
		2	94	17.36
		2	95	25.68
		2	96	21.52
		4	97	19.84
		4	98	13.38
		4	99	12.59
		4	100	10.92
		4	101	19.07
		4	102	21.47
		4	103	31.1
		4	104	22.7
		4	105	22.94
		4	106	14.15
		4	107	10.82
		4	108	23.12
		4	109	23.29
		4	110	15.29
		4	111	14.61
		4	112	20.79
		4	113	14.38
		4	114	24.82
		4	115	13.99
		4	116	22.5
		4	117	18.57
		4	118	14.57
FS608		1	1	10.23
		1	2	20.46
		1	3	4.88
		1	3	4.97
		1	3	4.04
		1	4	8.12
		1	4	6.12
		1	4	30.1
		1	5	16.77
		1	6	14.55
		1	7	16.4
		1	8	22.51
		1	9	14.06
		1	10	20.26
		1	11	20.67
		1	12	19.95
		1	13	16.68
		1	14	7.44
		1	15	20.15
		1	16	8.41
		1	17	22.51
		1	18	15.89
		1	19	15.06
		1	20	no measure
		1	21	20.35
		1	22	25.7
		1	22	23.14
		1	23	21.65
		1	24	19.51
		1	25	19.07
		1	26	21.49
		1	27	17.37
		1	28	23.98
		1	29	22.69
		1	30	21.05
		1	31	14.57
		1	32	26.77
		1	33	21.65
		1	34	14.33
		1	35	no measure
		1	36	12.89
		1	37	30.35
		1	38	23.76
		1	39	14.59
		1	40	24.3
		1	41	12.54
		1	42	14.3
		1	43	19.54
		1	44	24.31
		1	45	21.19
		1	45	22.93
		1	46	20.78
		1	47	18.85
		1	48	25.43
		1	49	23.06
		1	50	24.13
		1	51	22.96
		1	52	24.11
		1	53	18.29
		1	54	no measure
		1	55	no measure
		1	56	no measure
		1	57	19.01
		1	58	19.82
		1	59	23.43
		1	60	10.65
		1	61	12.82
		1	62	23.07
FS 1940		1	NO STARCH
		2	1	19.683
		3	NO STARCH
		4	NO STARCH
		5	2	13.696
FS 1869		1	1	16.98
		1	2	19.01
		1	3	16.96
		1	4	13.05
		1	5	17.99
		2	6	12.91
		2	7	15.86
		2	8	10.41
		2	9	21.45
		2	10	22.4
		2	11	14.93
		3	12	22.94
		3	13	22.76
		3	14	13.67
		3	15	20.56
		4	16	14.19
		4	17	24.82
		4	18	16.99
FS 1779		1	1	10.116
		2	2	17.765
FS 1628		1	1	14.81
		1	2	16.469
FS 1612		1	NO STARCH
		2	1	26.77
		2	2	28.314
		2	3	23.146
		2	4	21.035
		3	5	18.608
		4	6	21.139
		4	7	20.155
		4	8	18.593
FS 3607.2			1	62.14
			2	24.18
			3	33.68
			4	33.32
			5	44.83
			7	20.74
			8	37.6
			6	72.78
			9	10
			10	14.92
			11	19.87
			12	21.26
			13	11.75
			15	28.41
			16	18.97
			17	18.96
			14	12.45
			18	20.28
			19	23.98
			20	16.1
			21	15.65
			22	22.61
			23	53.6
			24	22.07
			26	42.7
			27	48.36
			28	17.74
			29	56.28
			30	20.49
			31	52.82
			34	44.73
			35	21.32
			36	23.52
			33
			32	35.72
			37	20.32
			38	17.71
			39	22.98
			50	58.12
			48	10.26
			47	9.27
			45	19.88
			44	32.91
			43	8.84
			42	24.33
			41	19.59
			40	10.35
			1	20.18
			2	21.6
			3	14.02
			4	33.58
			5	17.98
			6	29.78
			7	20.52
			8	40.82
			9	16.29
			9	19.66
FS 3607.1		1	1	15.877
		2	NO STARCH
		3	2	16.066
		3	3	19.102
FS 3573		1	NO STARCH
		2	NO STARCH
		1b	NO STARCH
		2b	NO STARCH
		3b	1	18.93
		3b	2	16.091
		3b	3	13.071
		3b	4	13.411
		3b	5	12.461
		3b	6	8.237
		3b	7	11.895
		3b	8	10.62
		3b	9	12.309
		3b	10	19.458
		3b	11	8.06
		3b	12	22.449
		4b	NO STARCH
		5b	13	20.521
		5b	14	18.627
		5b	15	17.716
		5b	16	21.828
		5b	17	19.902
		5b	18	14.34
		5b	19	17.001
FS 3564		1	1	19.47
		2	2	15.54
		3	3	12.027
		3	4	19.04
		4	5	24.048
		4	6	14.883
FS 3528.3		1	1	21.314
		1	2	17.891
		1	3	20.408
FS 3528.2		1	1	20.676
		1	2	19.502
		1	3	16.39
		1	4	16.481
FS 3528.1		1	1	15.597
		1	2	17.209
		1	3	16.768
		1	4	24.178
		1	5	17.3
		1	6	15.6
		1	7	16.794
		2	8	17.93
		2	9	17.361
		2	10	19.411
		3	11	20.041
		3	12	18.139
		3	13	14.857
		3	14	20.005
		4	15	21.263
		4	16	21.336
		4	17	15.797
FS 3516.2		1	NO STARCH
		2	1	21.377
		2	2	17.598
		2	3	15.204
		2	4	17.376
FS 3516.1		1	1	19.324
		1	2	24.061
		1	3	16.11
		1	4	16.864
		1	5	14.116
		1	6	21.443
FS 3513		1	1	17.303
		2	2	no measurement
FS 3495		1	NO STARCH
		2	1	14.822
FS 3491.1		NO STARCH
FS 3474.2		1	1	39.29
		1	2	20.436
		1	3	17.333
		1	4	18.154
		1	5	18.903
		1	6	no measurement
		2	no starch
		3	7	57.298
		3	8	22.392
		3	9	no measurement
FS 3474.1		1	NO STARCH
		2	1	42.95
		2	2	78.93
		2	3	65.68
		2	4	53.31
		3	5	35.18
		3	6	17.2
		3	7	20.43
		4	8	17.5
		4	9	21.63
		4	10	12.47
		4	11	19.26
		4	12	28.36
		4	13
		4	14
		5	15	13.03
FS2994		1	1	no measure
		1	2	14.33
		1	3	19.46
		1	4	17.51
		1	5	18.4
		2	6	13.98
		2	7	23.09
		2	8	17.15
		2	9	15.88
		1	NO STARCH
		2	1	20.76
		2	2	25.89
		2	3	20.32
		2	4	20.02
		2	5	18.6
		3	6	16.72
		4	NO STARCH
		5	7	14.09
		6	8	17.59
FS 2953		1	1	no measurement
		1	2	11.13
		1	3	16.2
		1	5	27.04
		1	6	10.58
		1	7	20.99
		1	8	17
		1	9	12.64
		1	10	19.55
		1	11	19.2
		1	12	21.36
		1	13	13.82
		1	14	13.03
		1	15	17.71
		1	16	22.83
		1	17	17.09
		1	18	13.02
		2	19	11.77
		2	20	20.3
		2	21	21.96
		2	22	22.37
FS 1767		1	1	21.339
		1	2	20.362
		2	3	19.268
		2	4	14.51
FS 615		NO STARCH
FS 484		NO STARCH
FS 3446		1	1	63.879
		2	2	22.056
		2	3	43.031
		2	4	16.537
		2	5	24.936
		2	6	22.484
		2	7	22.647
		2	8	23.859
FS 3438		NO STARCH
FS 3414		1	1	16.07
		1	2	15.77
		1	3	19.096
		1	4	23.642
		1	5	no measurement
		1	6	32.488
		1	7	23.716
		1	8	15.731
		1	9	15.524
FS 3399		1	1	14.772
		1	2	16.506
		1	3	22.584
		2	4	23.677
		2	5	21.42
		2	6	18.947
FS 3393		1	1	19.986
		1	2	22.655
		1	3	21.875
FS 3390		NO STARCH
FS 3317		1	1	17.318
		1	2	30.512
		1	3	21.371
		1	4	21.029
		2	5	96.299
		2	6	no measurement
		2	7	no measurement
		2	8	16.581
		2	9	14.99
		2	10	14.722
		2	11	22.563
		3	12	15.421
		3	13	17.8
		3	14	23.341
		3	15	20.761
		3	16	17.497
		3	17	17.814
FS 3316		1	1	22.487
		1	2	20.058
		1	3	18.341
		1	4	25.87
		1	5	no measurement
		1	6	22.534
		1	7	29.721
		1	8	16.262
		2	9	no measurement
		2	10	20.303
		2	11	16.905
		2	12	18.523
		2	13	20.205
		2	14	16.721
		2	14	no measurement
		2	15	12.872
		2	16	19.615
		2	17	29.653
		2	18	16.407
		2	19	19.2
		2	20	19.018
		2	21	10.868
		2	22	no measurement
		2	23	no measurement
FS 3315		1	1	21.92
		1	2	22.072
		1	3	15.824
		2	4	31.179
		2	5	21.143
		2	6	13.25
		2	7	19.836
FS 3070		1	NO STARCH
		2	1	22.483
		2	2	19.898
		2	3	22.418
		2	4	no measurement
		2	5	25.877
		2	6	23.862
		2	7	18.136
		2	8	19.405
FS 2745		1	NO STARCH
		2	1	21.455
		2	2	no measurement
		2	3	17.984
FS 2731		1	1	18.004
		1	2	27.765
		1	3	24.049
FS 2676		1	1	23.928
		2	2	27.095
		2	3	75.056
		3	NO STARCH
		4	NO STARCH
		5	4	20.882
FS 2674		1	1	57.283
		1	2	15.076
		1	3	19.106
		2	4	no measurement
		2	5	no measurement
		3	6	63.583
		3	7	23.153
		3	8	no measurement
		3	9	43.287
		3	10	49.674
		3	11	26.033
FS 2673		1	1	28.18
		1	2	88.574
		1	3	60.675
		2	4	no measurement
		3	NO STARCH
FS 2672		1	1	44.78
		1	2	65.83
		1	3	47.915
		1	4	29.722
		1	5	73.995
		1	6	37.493
		1	7	39.503
		1	8	21.263
		2	9	68.228
		2	10	no measurement
		2	11	44.263
		2	12	59.693
		2	13	44.591
		2	14	62.851
		2	15	23.426
		2	16	51.159
		2	17	42.752
		2	18	66.833
		2	19	41.435
		2	20	25.128
		2	21	20.796
		2	22	no measurement
		2	23	24.875
		2	24	29.193
		2	25	no measurement
		2	26	40.062
		2	27	no measurement
		2	28	27.656
FS 2667.2		1	1	27.062
		1	2	19.848
		1	2	19.871
		1	3	21.551
		1	4	15.374
		1	5	22.752
		1	6	no measurement
		1	7	17.924
		1	8	no measurement
		1	8	5.929
		1	8	7.605
		1	8	4.102
		1	8	5.73
		1	8	5.631
		1	9	20.297
		1	10	19.268
		1	11	28.835
		1	12	18.495
		1	13	20.154
		2	14	23.982
		2	15	17.356
		2	16	14.915
		2	17	13.971
		2	18	22.569
		2	19	21
		2	20	23.814
		2	21	77.163
		3	22	22.377
		3	23	21.932
		3	24	16.69
		3	25	no measurement
		3	26	25.761
		3	27	42.15
		3	28	22.007
		3	29	17.515
		3	30	20.269
FS 2667.1		1	1	50.994
		1	2	no measurement
		1	3	no measurement
		1	4	51.157
		2	5	14.124
		2	6	31.599
		2	7	no measurement
		2	8	no measurement
		2	9	36.937
		2	10	56.185
		2	11	no measurement
		2	12	no measurement
		2	13	no measurement
		3	14	29.105
		3	15	no measurement
		3	16	no measurement
		3	17	44.146
		3	18	20.471
FS 2407		1	1	21.859
		2	2	28.183
		2	3	19.304
FS 2347		1	1	25.995
		2	2	32.226
		2	3	51.266
		2	4	44.637
		2	5	22.655
		3	6	38.247
		3	7	64.297
		3	8	49.919
FS 2346		1	1	21.352
		1	2	no measurement
		1	3	17.462
		1	4	21.152
		2	5	51.45
		3	6	52.947
		4	7	55.172
		4	8	44.836
		4	9	74.67
		4	10	no measurement
		4	11	45.289
		4	12	30.65
		5	13	no measurement
		6	14	14.639
		7	NO STARCH
FS 3489		1	1	18.059
		1	2	60.067
		1	3	15.013
		1	4	16.384
		1	5	21.007
		2	6	32.852
		3	7	15.854
		3	7	12.135
		3	8	19.458
FS 3003		1	1	14.562
		1	2	22.285
		1	3	11.175
		1	4	20.262
		1	5	18.204
		2	6	no measurement
		2	7	14.609
		2	8	26.041
		2	9	20.104
		2	10	18.809
		2	11	16.124
FS 2858		1	1	30.241
FS 2782		1	1	9.884
		1	2	28.378
		1	3	15.39
		1	4	13.802
		1	5	16.328
		1	6	14.238
		1	7	21.646
		2	8	15.476
		2	9	16.804
		2	10	no measurement
		2	11	18.367
		3	12	24.152
		3	13	14.971
		3	14	17.183
		3	15	no measurement
FS 2744		1	1	17.41
		1	2	25.31
		1	3	20.21
		1	4	12.61
		1	5	19.29
		1	6	18.56
		1	7	21.47
		1	8	20.13
		1	9	21.61
		1	10	16.93
		2	11	18.41
		2	12	26.42
FS 2714		1	1	17.793
		1	2	20.559
		2	3	23.306
		3	4	21.139
FS 2548		1	1	16.59
		1	2	23.47
		1	3	22.66
		1	4	25.32
		1	5	12.4
		1	6	19.5
		1	7	22.9
FS 2468		1	1	10.94
		1	3	1.27
		1	4	1.37
		1	5	2.11
		1	5	2.16
		1	6	1.89
		1	7	1.31
		1	8	1.75
		1	9	1.6
		1	10	1.22
		1	10	1.26
		1	11	1.14
		1	11	1.52
		1	12	1.95
		1	15	1.9
		1	17	1.32
		1	19	0.89
		1	22	2.94
		1	24	1.61
		1	28	1.79
		1	30	1.79
		1	32	1.23
		1	34	1.28
		1	37	0.99
		1	38	1.28
		1	41	1.7
		1	42	1.66
		1	43	1.83
		1	46	1.77
		1	47	1.07
		1	51	1.79
		1	52	1.55
		1	55	2.18
FS 1676		1	1	22.985
		1	2	23.844
FS 603		1	1	16.08
		1	2	14.465
		1	3	15.089
		1	4	19.516
		2	5	21.144
		2	6	10.825
		2	7	32.307
		2	8	24.193
FS 592		1	1	20.758
		1	2	21.115
		2	3	no measurement
		2	4	20.072
		3	5	17.654
FS 561		1	1	20.132
		2	2	23.022
FS 548		1	NO STARCH
		2	1	21.105
		2	2	39.699
FS 505		1	1	33.833
		1	2	19.164
		1	3	20.014
		1	4	no measurement
		1	5	17.33
		1	6	21.118
		1	7	no measurement
		1	8	no measurement
		1	9	18.54
		1	10	18.407
		1	11	8.724
		2	12	64.376
		2	13	16.506
		2	14	35.661
		2	15	10.452
FS 501		1	1	17.501
		2	2	19.134
		2	3	15.195
FS 2669		1	1	16.733
		1	2	15.198
		1	3	21.288
FS 2239.1		1	1	18.22
		1	2	17.33
		2	3	13.49
		2	4	23.64
		2	5	24.34
		2	6	15.58
		3	7	20.11
		4	8	13.46
		5	9	26.45
		5	10	17.7
FS 1759		1	1	26.655
		1	2	25.897
		1	3	46.212
		2	4	26.297
		2	4	28.804
		2	4	25.244
		2	4	31.696
		2	5	35.702
FS 1758.3			NO STARCH
FS 1758.2			NO STARCH
FS 1758.1		1	1	23.394
		1	2	18.577
		2	3	15.174
		3	4	13.111
FS 1757		1	1	20.022
		1	2	13.621
		1	3	16.807
		1	4	21.142
		2	5	15.677
		2	6	19.995
		3	NO STARCH
		4	7	25.579
		4	8	14.407
		4	9	16.11
		4	10	24.233
		4	11	17.395
		4	12	18.824
		5	13	no measurement
		5	14	13.252
		5	14	11.214
		5	15	16.396
		6	16	21.353
		6	17	19.358
		7	18	21.344
FS 1719.2		1	1	21.672
		1	2	21.685
		1	3	21.545
		1	4	14.84
		2	5	14.132
		2	6	14.891
		2	7	17.221
		2	8	14.449
		2	9	23.18
		2	10	22.346
		2	11	19.594
		3	12	18.166
		3	13	18.57
		4	14	23.208
		4	15	41.783
		4	16	21.275
		4	17	21.056
FS 1719.1		1	1	21.802
		1	2	19.103
		1	3	13.397
		1	4	24.66
		1	5	14.287
		1	6	20.234
		1	7	12.411
		2	8	10.296
		2	9	14.546
		2	10	16.165
		2	11	11.698
		2	12	11.223
		3	13	21.239
		3	14	20.783
		3	15	15.281
		3	16	no measurement
		3	17	no measurement
FS 1613		1	13	19.99
		1	13	14.44
		1	13	8.37
		1	13	9.38
		1	13	6.84
		1	1	50.86
		1	1	21.45
		1	1	15.32
		1	4	15.62
		1	5	17.86
		1	6	13.2
		1	6	7.13
		1	6	9.08
		1	6	10.45
		1	6	5.64
		1	6	5.1
		1	6	4.35
		1	7	17.64
		1	7	19.69
		1	7	4.05
		1	7	16.89
		1	9	6.8
		1	9	8.06
		1	10	17.81
		1	10	15.41
		1	11	5.88
		1	11	6.11
		1	11	4.16
		1	11	4.4
		1	12	9.92
		1	12	9.09
		1	12	10.79
		1	12	5.55
		2	14	18.56
		2	15	15.89
		2	16	23.92
		2	17	10.53
		2	18	no measurement
		2	19	11.87
		2	20	23.14
		2	21	15.9
		2	22	15.78
		2	23	15.22
		2	24	17.72
		2	25	20.4
		2	26	21.62
		2	27	21.58
		2	28	22.57
		2	29	19.04
		2	30	8.87
		2	31	19.69
		2	32	17.23
		2	33	18.71
		2	34	12.16
FS 1316		1	NO STARCH
		2	1	12.303
		2	2	16.458
		3	3	14.705
		3	4	21.88
		3	5	35.361
		3	6	22.742
		3	7	23.6
		3	8	11.542
FS 517.2			NO STARCH
FS 517.1		1	1	18.93
		1	2	12.7
		1	3	17.49
		1	4	24.44
		1	5	18.23
		1	6	16.19
		1	7	22.64
		1	8	17.72
FS 483.2		1	1	19.385
		2	2	18.757
		2	3	24.768
		2	4	16.082
		2	5	17.149
FS 483.1			NO STARCH
FS 242.2		1	1	16.37
		1	2	22.17
		1	3	14.34
		1	4	18.41
		1	5	14
FS 242.1		1	NO STARCH
		2	1	26.21
		2	2	19.03
FS 53		1	1	17.515
		1	2	22.918
		2	3	22.998
		2	4	23.467
		2	5	15.751
		2	6	20.943
		2	7	15.049
		2	8	15.101
		2	9	19.252
		2	10	24.262
		2	11	no measurement
		3	12	19.277
		3	13	22.897
		3	14	16.721
		3	15	19.967
		3	16	12.266
		4	17	18.276

## Sheet: Old Man Cave
Catalog #	Lab Specimen #	Prep #	Photo #	Length (µm)	Circular-oval shape (0=absent, 1=present)	Hilum position (0=eccentric, 1=centric)	Central Cavity (0=absent, 1=round)	Cross (0=indistinct, 1=distinct)	Fissures (0=absent, 1=present)	Lamellae (0=non-lamellated, 1=lamellated)	Pressure Facets (0=absent, 1=present)
PN 48	LS1	1	1	12.97	1	1	1	0	0	1	0
		1	2	6.11	1	1	0	1	0	0	0
		1	3	13.57	0	1	0	1	0	0	1
		1	4	8.21	1	1	0	1	0	0	0
		1	5	16.87	1	1	1	0	0	1	0
		1	6	16.24	1	1	0	1	1	0	0
		1	7	17.18	1	1	1	0	0	1	0
		1	8	15.53	1	1	0	1	1	0	0
		1	9	6.75	1	1	0	1	0	0	0
		1	10	10.49	0	1	0	1	0	0	1
		1	11	17.11	1	1	1	0	0	1	0
PN 89	LS2	1	1	26.26	1	1	1	0	0	1	0
		1	2	21.39	1	1	1	0	0	1	0
PN 90	LS3	1	1	17.54	1	1	0	1	1	0	0
		3	2	15.2	1	1	1	0	0	1	0
		3	3	17.19	1	1	1	0	0	1	0
PN 183	LS4	1	1	7.62	1	1	0	1	0	0	0
		1	2	27.79	1	1	1	0	0	1	0
PN 516	LS5	1	1	33.09	1	n/a	1	0	0	0	0
		1	2	18.56	1	0	0	1	1	1	0
		1	3	12.58	0	1	1	1	1	0	0
		1	4	6.66	1	1	0	1	0	0	0
		1	5	5.46	0	1	0	1	0	0	1
		1	6	13.26	1	1	1	0	0	1	0
		1	7	12.16	0	1	0	1	0	0	1
PN 526	LS6	1	1	8.63	1	1	1	1	0	0	0
PN 547	LS7	1	1	9.01	1	1	0	1	0	0	0
		1	2	10.16	1	1	0	1	0	1	1
		1	2	11.5	1	1	0	1	0	1	1
		1	3	21.94	1	1	1	0	0	0	0
		1	4	12.37	0	1	0	1	0	0	1
		1	5	22.72	1	1	1	0	0	0	0
		1	6	15.71	1	1	1	0	0	0	0
		1	7	15.45	0	0	0	1	0	1	0
		1	8	26.5	1	1	1	0	0	0	0
PN 558	LS8	1	1	15.16	1	1	0	1	1	0	1
		1	2	13.82	1	1	0	1	1	0	1
		1	3	21.9	1	1	1	0	0	1	0
		1	4	24.51	1	1	1	0	0	1	0
		1	5	34.29	1	1	1	0	0	1	0
		1	6	22.86	1	1	1	0	0	1	0
PN 559	LS9	1	1	18.61	1	1	1	0	0	1	0
		1	2	20.91	0	1	0	1	0	0	1
		1	2	13.37	0	1	0	1	0	0	1
		1	3	14.3	0	1	0	1	0	0	1
		1	3	13	0	1	0	1	0	0	1
		1	3	16.51	0	1	0	1	0	0	1
		1	3	12.96	0	1	0	1	0	0	1
		1	4	14.22	0	1	0	1	0	0	1
		1	4	17.87	0	1	0	1	0	0	1
		1	4	16.61	0	1	0	1	0	0	1
		1	5	9.01	0	1	0	1	0	0	1
		1	5	8.94	0	1	0	1	0	0	1
		1	5	16.63	0	1	0	1	0	0	1
		1	6	15.97	0	1	0	1	0	0	1
		1	7	14	0	1	0	1	0	0	1
PN 575	LS10	1	1	8.89	1	1	1	0	0	0	0
		1	2	5.69	1	1	0	1	0	0	0
PN 583	LS11	1	1	17.62	1	1	1	0	0	1	0
		1	2	8.35	1	1	1	0	0	1	0
		1	3	11.74	1	1	1	1	0	0	0
		1	4	20.5	1	1	1	1	0	0	0
		1	5	21.7	1	1	1	0	0	1	0
		1	6	7.63	1	1	1	1	0	0	0
		1	7	15.43	1	1	1	0	0	1	0
PN 585	LS12	1	1	19.81	1	n/a	n/a	n/a	n/a	n/a	n/a
		1	2	17.14	1	1	0	1	0	1	0
		2	3	14.2	1	1	0	1	1	1	0
		2	4	15.93	1	1	0	1	1	1	0
PN 168	LS13	1	1	18.55	0	1	0	1	0	0	0
PN 557-1	LS14	1	1	24.14	1	1	1	0	0	0	0
		1	2	8.24	1	1	1	0	0	0	0
		1	3	14.43	1	0	0	1	1	0	0
		1	4	18.7	1	1	n/a	n/a	n/a	n/a	n/a
		1	5	17.48	1	1	n/a	n/a	n/a	n/a	n/a
		1	6	23.44	1	1	1	0	1	0	0
		1	7	16.38	1	1	1	0	1	0	0
		1	8	23.11	1	1	n/a	n/a	n/a	n/a	n/a
		1	9	16.68	1	1	n/a	n/a	n/a	n/a	n/a
		1	10	20.6	1	1	n/a	n/a	n/a	n/a	n/a
		1	11	19.91	1	1	n/a	n/a	n/a	n/a	n/a
		1	12	19.02	1	1	n/a	n/a	n/a	n/a	n/a
PN 557-2	LS15	NO STARCH
PN 557-3	LS16	1	1	15.69	0	1	0	0	0	0	0
		1	2	9.81	1	1	0	1	0	0	0
		1	3	16.59	0	1	0	0	0	0	0
		1	4	13.21	1	1	1	0	0	0	0
		1	5	7.71	1	1	0	1	0	0	0
		1	6	20.4	1	1	0	1	0	0	1
		1	7	11.25	1	1	1	0	0	0	0
		1	8	18.25	1	1	0	1	0	0	1

## Sheet: Long House-Mesa Verde
Catalog #	Lab Specimen #	Prep #	Photo #	Length (µm)	Circular-oval shape (0=absent, 1=present)	Hilum position (0=eccentric, 1=centric)	Central Cavity (0=absent, 1=round)	Cross (0=indistinct, 1=distinct)	Fissures (0=absent, 1=present)	Lamellae (0=non-lamellated, 1=lamellated)	Pressure Facets (0=absent, 1=present)
20972/700	LS101	1	1	17.53	1	1	0	1	0	0	1
		1	2	12.97	damaged	1	-	-	-	-	-
		1	3	15.88	damaged	1	-	-	-	-	-
		1	4	9.58	damaged	1	-	-	-	-	-
		1	5	14.67	1	1	1	0	0	1	0
		1	6	19.38	0	1	0	1	1	0	1
		1	7	45.57	0	0	0	1	1	1	0
		1	8	7.24	1	1	1	1	0	0	0
		1	9	15.04	1	1	1	1	0	0	1
		1	10	9.83	1	1	1	0	0	0	0
		1	11	8.74	0	1	0	1	1	0	1
		1	12	17.04	1	1	0	1	1	0	1
		1	13	16.17	1	1	0	1	1	0	1
		1	14	22.83	1	1	1	0	0	1	0
		1	15	13.87	1	1	0	1	1	1	0
		1	16	18.27	1	1	0	1	1	1	0
		1	17	20.6	1	1	1	0	0	1	0
15991/700	LS102	1	1	8.22	1	1	1	1	0	0	0
		1	2	25.01	1	1	1	0	0	1	0
		1	3	29.02	1	1	1	0	0	1	0
		1	4	28.13	1	1	1	0	0	1	0
		1	5	27.43	1	1	1	0	0	1	0
		1	6	24.58	1	1	1	0	0	1	0
		1	7	22.76	1	1	1	0	0	1	0
		1	8	7.62	1	1	1	0	0	1	0
		1	9	18.68	1	1	1	0	0	1	0
		1	10	26.34	1	1	1	0	0	1	0
20947/700	LS103	1	1	9.09	1	1	0	1	0	0	1
		1	2	12.1	1	1	0	1	0	0	1
		1	3	9.78	1	1	0	1	0	0	1
		1	4	7.53	1	1	0	1	0	1	1
		1	5	15.67	0	1	1	1	1	0	1
		1	6	13.23	1	1	0	1	0	0	1
		1	7	7.96	1	1	0	1	0	0	1
		1	8	13.21	1	1	0	1	0	1	1
		1	9	24.44	1	1	1	0	0	1	0
		1	10	17.11	1	1	0	1	1	0	1
		1	11	8.14	1	1	0	1	0	0	0
		1	12	15.25	0	1	1	1	1	0	1
		1	13	16.37	0	1	0	1	1	0	0
		1	14	21.48	1	0	0	1	1	1	0
		1	15	11.85	1	1	0	1	1	0	1
		1	16	13.1	0	1	0	1	1	0	1
		1	17	27.01	1	0	0	1	1	1	0
		1	18	40.55	0	0	0	1	1	1	0
		2	19	6.13	1	1	0	1	0	0	0
		2	20	16.47	1	1	0	1	1	0	1
		2	21	11.74	1	1	0	1	0	0	1
		2	22	12.85	1	1	0	1	0	1	0
		2	23	15.66	0	1	0	1	0	0	0
		2	24	11.88	1	1	0	1	0	0	0
		2	25	51.06	0	0	0	1	1	1	0
		2	26	12	0	1	0	1	1	0	1
		2	27	27.64	1	0	0	1	1	1	0
		2	28	14.77	1	0	0	1	1	1	0
		2	29	20.02	0	1	0	1	1	0	1
15591/700	LS104	1	1	12.96	0	1	0	1	0	0	1
		1	2	10.72	0	1	0	1	1	0	1
		1	3	8.86	0	1	0	1	1	0	1
		1	4	15.77	0	1	0	1	1	0	1
		1	5	15.25	0	0	0	1	1	1	0
		1	6	15.11	0	1	0	1	0	0	1
		1	7	16.03	1	1	0	1	0	1	1
		1	8	24.78	1	1	1	0	0	1	0
		1	9	28.75	1	1	1	0	0	1	0
		1	10	41.38	0	0	0	1	1	1	0
		1	11	15.43	1	1	0	1	1	1	1
26306/700	LS105	1	1	10.93	1	1	0	1	0	0	1
		1	2	5.79	1	1	1	1	0	0	0
		1	3	15.98	0	1	0	1	0	0	1
		1	4	11.57	1	1	0	1	1	0	1
		1	5	13.89	1	1	0	1	0	0	1
		1	6	20.7	0	1	0	1	1	0	1
		1	7	12.53	1	1	0	1	0	1	1
		1	8	26.42	1	1	1	0	0	1	0
		1	9	12.55	0	1	0	1	1	0	1
		1	10	24.97	1	1	1	0	0	1	0
		1	11	19.22	0	1	0	1	1	0	1
		1	12	17.03	0	1	0	1	1	0	1
		1	13	17.59	1	1	0	1	0	1	0
		1	14	14.99	1	1	0	1	0	1	0
		1	15	13.3	0	1	0	1	1	0	1
		1	16	13.17	1	0	0	1	1	0	0
		1	17	11.94	1	1	0	1	0	1	0
		1	18	17.52	0	1	0	1	1	0	1
		1	19	9.2	1	1	0	1	0	0	0
		1	20	20.02	0	1	0	1	1	0	1
		1	21	13.83	1	1	1	1	0	0	1
		1	22	17.39	0	1	0	1	1	0	1
		1	23	10.34	1	1	0	1	0	1	1
		1	24	20.44	1	1	1	0	0	1	0
		1	25	8.82	1	1	1	1	0	0	0
		1	26	18.83	1	1	0	1	0	1	0
		1	27	24.28	1	1	1	0	0	1	0
		1	28	11.02	1	1	0	1	0	1	0
		1	29	9.9	1	1	0	1	1	1	0
		1	30	13.27	0	1	0	1	0	0	1
		1	31	20.32	0	1	1	0	1	0	1
		1	32	18.63	1	1	0	1	0	1	1
		1	33	11.49	1	1	0	1	1	1	0
		1	34	19.45	0	1	0	1	1	0	1
		1	35	13.08	1	1	0	1	1	1	1
		1	36	15.7	0	1	0	1	1	0	1
		1	37	18.71	1	1	1	0	0	1	0
26525/700	LS106	1	1	11.58	0	1	0	1	1	0	1
		1	2	9.09	1	1	0	1	0	0	0
		2	3	16.3	1	1	1	1	0	0	1
20036/700	LS107	1	1	11.62	1	1	1	1	0	0	0
		1	2	19.13	1	1	0	1	1	1	0
		1	3	11.66	1	1	0	1	0	1	0
		1	4	11.79	1	1	0	1	1	0	0
20965/700	LS108	1	1	17.71	0	1	0	1	1	0	1
		1	2	11.77	1	1	0	1	1	0	0
		1	3	27.48	1	1	1	0	0	1	0
		1	4	32.02	1	1	1	0	0	1	0
		1	5	13.34	1	1	1	0	0	1	0
		1	6	20.73	0	1	0	1	1	0	1
		1	7	20.18	1	1	1	0	0	1	0
		1	8	20.57	1	1	0	1	0	1	1
		1	9	17.42	1	1	0	1	1	1	0
		1	10	18.1	0	1	0	1	1	0	1
		1	11	18.17	1	1	0	1	0	1	0
		1	12	16.09	1	1	1	0	0	1	0
		1	13	17.65	1	1	0	1	1	0	1
		1	14	21.19	1	1	1	0	0	1	0
		1	15	23.77	1	1	1	0	0	1	0
		1	16	22.95	1	1	0	1	1	0	1
		1	17	23.65	1	1	0	1	1	1	1
		1	18	14.46	1	1	1	0	0	1	0
		1	19	23.5	0	1	0	1	1	0	1
		1	20	17.38	0	1	0	1	1	0	1
		1	21	18.81	1	1	1	0	0	1	0
		1	22	10.56	1	1	0	1	0	1	0
		1	23	16.24	1	1	1	0	0	1	0
		1	24	16.36	1	1	0	1	0	0	1
		1	25	19.73	1	1	0	1	0	0	1
		1	26	17.86	1	1	1	0	0	1	0
		1	27	18.19	1	1	0	1	0	1	1
		1	28	15.44	1	1	0	1	0	1	1
		1	29	20.35	0	1	0	1	1	0	1
		1	30	15.5	1	1	0	1	0	1	1
		1	31	14	1	1	1	0	0	1	0
		1	32	19.42	1	1	0	1	0	0	1
		1	33	13.64	1	1	0	1	1	0	1
		1	34	15.72	0	1	0	1	1	0	1
		1	35	22.64	0	1	0	1	1	0	1
		1	36	22.56	1	1	1	0	0	1	0
		1	37	17.36	1	1	0	1	0	0	1
		1	38	19.31	1	1	1	0	0	1	0
		1	39	16.16	0	0	0	1	1	1	0
		1	40	21.46	0	1	0	1	1	0	1
		1	41	14.11	1	1	0	1	0	0	1
		1	42	14.94	1	1	0	1	0	0	1
		1	43	23.31	0	1	0	1	1	0	1
		1	44	21.39	1	1	1	0	0	1	0
		1	45	9.32	1	1	1	1	0	0	0
20715/700	LS109	1	1	16.89	1	1	1	0	0	1	0
		1	2	11.15	1	1	0	1	0	0	1
		1	3	14.87	1	0	0	1	1	0	0
		1	4	19.23	1	0	0	1	1	1	0
		1	5	14.7	1	1	0	1	1	0	1
		1	6	20.92	1	1	1	0	0	1	0
		1	7	15.24	0	1	0	1	1	0	1
		1	8	22.37	0	1	0	1	1	0	1
		1	9	18.68	hard to focus	-	-	-	-	-	-
		1	10	10.52	1	1	0	1	0	0	0
		1	11	13.86	1	1	0	1	1	0	1
		1	11	14.48	1	1	0	1	1	0	1
		1	12	20.7	1	1	1	0	0	1	0
		1	13	29.17	1	1	1	0	0	1	0
		1	14	17.18	1	1	1	0	0	1	0
		1	15	11.64	1	1	0	1	0	0	1
		1	16	17.57	1	1	0	1	1	1	1
		1	17	21.47	0	1	0	1	1	0	1
16088/700	LS110	1	1	34.61	1	1	1	0	0	1	0
		1	2	19.76	1	1	1	1	0	1	0
		1	3	11.68	1	1	0	1	0	0	0
20838/700	LS111	1	1	30.28	1	1	1	0	0	1	0
		1	2	21	hard to focus	-	-	-	-	-	-
		1	3	18.91	0	1	0	1	0	0	1
		1	4	8.64	1	1	0	1	1	0	0
		1	5	19.25	1	1	1	1	0	0	1
		1	6	14	1	1	0	1	1	0	1
16620/700	LS112	1	1	19.54	0	1	1	0	0	1	1
		1	2	14.14	1	1	0	1	1	1	0
		1	0.666667	13.66	1	1	0	1	0	1	0
		1	4	26.47	1	1	1	0	0	1	0
		1	5	19.11	1	1	0	1	0	1	0
		1	6	16.19	1	1	0	1	0	1	1
		1	7	18.17	1	1	0	1	0	1	1
		1	8	26.12	1	1	1	0	0	1	0
		1	9	18.59	1	1	1	1	1	0	1
		1	10	20.67	1	1	1	1	0	0	1
		1	11	13.13	0	1	0	1	1	0	1
20948/700	LS113	1	1	16.26	1	1	1	0	0	0	0
		1	2	10.03	1	1	1	1	1	0	1
		1	3	5.72	1	1	0	1	0	0	0
		1	4	7.56	1	0	0	1	1	0	0
		1	5	8.55	1	1	0	1	1	0	0
		1	6	14.3	1	1	1	1	1	0	1
		1	7	17.03	1	1	0	1	0	1	0
		1	8	16.68	1	1	1	1	0	0	0
		1	9	11.89	1	1	0	1	0	0	1
		1	10	12.58	1	1	0	1	0	0	1
		1	11	16.31	1	1	0	1	0	0	1
		1	12	10.32	1	1	0	1	0	0	1
		1	13	20.11	1	0	0	1	1	1	0
		1	14	20.13	1	1	0	1	0	1	1
		1	15	17.46	1	1	1	1	1	1	0
		1	16	15.35	1	1	1	1	0	0	0
		1	17	21.03	1	1	0	0	1	1	1
		1	18	11.82	1	1	0	1	0	0	1
		1	19	10.61	0	1	0	1	1	0	1
		1	20	12.05	1	1	0	1	1	0	1
20650/700	LS114	1	1	14.77	0	1	0	1	0	0	1
		1	2	25.49	1	1	1	0	0	1	0
		1	3	7.65	1	1	1	1	0	0	0
		1	4	66.18	1	0	0	1	1	1	0
		1	5	11.77	0	0	0	1	0	0	1
		1	6	14.53	0	1	0	1	1	0	1
		1	7	14.49	0	1	0	1	1	0	1
		1	8	13.92	1	1	0	1	0	0	1
20501/700	LS115	NO STARCH
20971/700	LS116	1	1	5.14	1	1	0	1	0	0	0
		1	2	50.13	0	0	0	1	1	1	0
20777/700	LS117	1	1	14.21	0	1	0	1	0	0	1
		1	2	16.35	1	1	0	1	1	0	1
		1	3	15.51	1	1	0	0	1	0	0
		1	4	18.16	1	1	1	1	1	0	1
		1	5	17.35	1	1	1	0	1	1	1
		1	6	20.61	0	1	0	1	1	0	1
		1	7	11.45	1	1	0	1	0	0	1
		1	8	14.51	1	1	0	1	1	0	1
		1	9	26.54	0	0	0	0	1	0	0
		1	10	22.5	0	1	0	1	1	0	1
		1	11	21.15	1	1	1	0	0	1	0
		1	12	16.73	1	1	0	1	1	0	1
		1	13	15.46	1	1	0	1	1	0	1
		1	14	10.76	1	1	0	1	0	0	1
		1	15	18.99	1	1	0	1	1	0	1
		1	16	18.71	0	1	0	1	1	0	1
22088/700	LS118	1	1	5.76	1	1	0	1	0	0	0
		1	2	14.78	0	1	0	1	1	0	1
		1	3	12.81	1	1	0	1	0	0	1
		1	4	12.45	0	1	1	1	0	0	1
		1	5	17.921	0	1	0	1	1	0	1
		1	6	14.41	1	1	0	1	0	0	1
		1	6	17.28	1	1	0	0	1	0	0
		1	7	24.59	0	1	0	1	1	0	1
		1	8	19.13	1	1	0	1	1	0	1
		1	9	12.69	1	1	0	1	1	0	1
		1	10	8.7	1	1	0	1	0	0	0
		1	11	24.53	0	1	0	1	1	0	1
		1	12	18.06	1	1	1	0	0	1	0
		1	13	13.39	1	1	0	1	1	1	1
		1	14	17.16	0	1	0	1	1	0	1
		1	15	14.59	1	1	0	1	0	0	1
		1	16	15.6	1	1	0	1	0	0	1
		1	17	17.64	1	1	0	1	1	0	1
		1	18	13.33	1	1	1	0	0	0	0
		1	19	17.13	0	1	0	1	1	0	1
		1	20	7.71	1	1	0	1	0	0	0
		1	21	15.3	1	1	0	1	0	0	1
20706/700	LS119	1	1	26.26	1	1	1	0	0	1	0
		1	2	12.53	1	1	0	1	0	0	1
20776/700	LS120	1	1	9.61	1	1	0	1	0	0	1
		1	2	21.18	0	1	0	0	1	0	1
		1	3	14.77	0	1	0	0	1	0	1
		1	4	15.51	1	1	0	1	0	0	1
		1	5	17.07	1	1	0	1	0	0	1
		1	6	36.74	1	1	1	0	0	1	0
		1	7	17.03	0	1	0	0	1	0	1
		1	8	21.66	0	1	1	0	0	0	0
		1	9	13.69	1	1	0	1	1	0	1
		1	10	23.22	1	1	0	1	1	0	1
		1	11	22.88	1	1	0	1	1	0	0
		1	12	9.97	1	1	0	1	0	0	0
		1	13	15.84	0	1	1	1	1	0	1
		1	14	15.12	0	1	1	1	1	0	1
		1	15	23.5	0	1	0	1	1	1	1
		1	16	18.6	1	1	1	0	0	1	0
		1	17	19.15	1	1	0	1	1	0	1
		1	18	35.46	1	1	1	0	1	1	0
		1	19	15.91	1	1	1	0	0	1	1
		1	20	11.5	1	1	0	1	0	0	0
		1	21	30.84	1	1	1	0	0	1	0
		1	22	11.18	1	1	0	1	0	0	1
		1	23	14.31	0	1	0	1	1	0	1
		1	24	12.82	1	1	0	1	0	0	1
16494/700	LS121	1	1	23.36	1	1	1	0	0	1	0
		1	2	23.35	0	1	0	1	1	0	1
		1	3	18.17	0	1	0	1	1	0	1
		1	4	17.46	1	1	0	1	1	0	0
		1	5	13.68	1	1	1	1	0	0	0
		1	6	15.58	1	1	0	1	0	0	1
		1	7	17.94	1	1	0	1	1	0	1
		1	8	18.54	1	0	0	1	0	1	0
		1	9	24.44	1	1	1	0	0	1	0
		1	10	19.51	1	1	0	1	1	0	1
		1	11	12.47	1	1	1	0	0	1	0
20970/700	LS122	1	1	21.23	0	1	0	1	1	0	1
		1	2	19.13	0	1	0	1	1	0	1
		1	3	20.15	1	1	1	0	0	1	0
		1	4	17.27	0	1	0	0	1	0	1
		1	5	12.6	0	1	0	0	0	0	1
		1	6	16.02	0	1	0	0	1	0	1
		1	7	8.86	1	1	1	0	0	0	0
		1	8	19.28	0	1	0	0	1	0	1
		1	9	20.74	0	1	0	0	1	0	1
		1	10	10.01	1	1	1	0	0	0	0
17009/700	LS123	1	1	17.11	0	1	0	1	1	0	1
		1	2	13.45	1	1	0	1	0	1	0
		1	3	19.21	1	1	1	0	0	1	0
		1	4	15.78	1	1	0	1	1	0	1
		1	5	20.06	0	1	0	1	1	0	1
		1	6	20.45	0	0	0	1	1	0	1
17418/700	LS124	1	1	7.23	1	1	0	1	0	0	0
		1	2	15.76	1	1	0	0	1	0	0
		1	3	19.98	1	1	0	1	0	1	1
		1	4	16.48	0	1	0	1	1	0	1
		1	5	16.82	1	1	0	1	1	1	1
		1	6	20.76	0	1	0	1	1	0	1
		1	7	13.46	1	1	0	1	1	0	1
		1	8	10.76	0	1	0	1	1	0	1
		1	9	15.16	0	1	0	1	0	0	1
		1	10	14.25	1	1	0	1	0	0	0
		1	11	14.37	1	1	0	0	1	0	1
		1	12	15.71	1	1	0	1	1	0	1
		1	13	12.53	1	1	0	1	0	0	1
		1	14	12.07	1	1	0	1	0	0	1
		1	15	11.55	1	1	0	1	0	0	1
		1	16	7.17	1	1	0	1	0	0	1
17618/700	LS125	1	1	23.3	1	1	0	1	1	1	0
		1	2	12.61	1	1	0	1	0	0	1
		1	3	13.88	1	1	0	1	0	0	1
		1	4	18.49	0	1	0	1	1	0	1
		2	5	20.67	1	1	1	0	0	1	0
16621/700	LS126	1	1	14.82	1	1	1	1	0	0	0
		1	2	15.43	1	1	1	1	0	0	1
		1	3	6.75	1	1	0	1	1	0	1
		1	4	13.93	1	1	0	1	0	0	1
		1	5	15.36	1	1	0	1	0	0	1
		1	6	20.49	0	1	0	0	1	0	0
		1	7	23.47	1	0	0	1	1	1	0
		1	8	13.78	0	1	0	1	1	0	1
		1	9	14.58	1	1	0	1	1	0	1
		1	10	17.75	0	1	0	1	1	0	1
		1	11	8.57	1	1	0	1	1	0	1
		1	12	16.58	1	1	0	1	0	0	1
		1	13	25.6	0	1	0	1	1	0	1
		1	14	18.09	0	1	0	1	1	0	1
		1	15	20.3	1	1	1	1	1	0	0
		1	16	15.11	1	1	1	1	0	0	1
17008/700	LS127	1	1	14.69	0	1	0	1	1	0	1
		1	2	43.39	1	0	0	1	1	1	0
		1	3	9.34	1	1	1	1	0	0	0
22347/700	LS128	1	1	26.73	1	0	0	1	1	1	0
		1	2	25.43	1	0	0	1	1	1	1
		1	3	14.4	1	0	0	1	0	1	0
		1	4	16.74	1	1	0	1	0	1	1
		1	5	9.27	1	1	0	1	0	0	1
15667/700	LS129	1	1	23.42	0	1	0	1	1	0	1
		1	2	17.2	1	1	1	1	1	0	1
		1	3	18.49	1	1	0	0	1	0	0
15829/700	LS130	1	1	19.11	1	1	1	1	0	0	0
		1	1	15.3	1	1	0	0	1	0	0
		1	2	17.24	1	1	0	1	0	0	1
		1	3	9.76	1	1	0	1	0	0	0
		1	4	14.27	0	1	0	1	1	0	1
		1	5	14.24	1	1	0	1	1	0	1
		1	6	16.73	0	1	0	1	1	1	1
		1	7	15.51	0	1	0	1	0	0	1
		1	8	17.51	0	1	0	1	0	0	1
		1	9	16.62	1	1	0	1	0	0	1
		1	10	15.4	1	1	0	1	0	1	1
		1	11	19.76	1	1	1	1	1	0	1
		1	12	11.42	1	1	0	1	0	1	0
		1	13	14.53	1	1	0	1	1	1	0
		1	14	16.04	1	1	1	1	1	1	1
		1	14	17.26	1	1	0	1	1	1	1
		1	15	27.56	1	1	1	0	0	1	0
		1	16	22.82	1	1	0	1	1	1	0
		1	17	16.46	0	1	1	1	1	0	1
		1	18	13.25	damaged	-	-	-	-	-	-
		1	18	13.43	damaged	-	-	-	-	-	-
		1	19	11.59	1	1	0	1	1	0	0
		1	20	21.96	1	1	0	1	0	0	1
		1	21	16.47	0	1	0	1	0	0	1
		1	22	28.3	1	1	1	0	0	1	0
		1	23	10.59	1	1	1	1	1	0	0
		1	24	14.79	1	1	0	1	0	0	1
		1	25	14.2	1	1	0	1	1	0	1
		1	26	18.23	1	1	0	1	0	1	1
		1	27	22.51	0	1	0	1	0	0	1
		1	28	26.59	1	1	1	0	0	1	0
		1	29	28.11	1	1	1	0	0	1	0
		1	30	23.21	1	1	1	0	0	1	0
		1	31	9.96	1	1	0	1	0	0	1
		1	32	14.26	1	1	0	1	1	0	1
		1	33	10.91	1	1	1	1	1	0	0
		1	34	12.83	1	1	0	1	0	0	1
		1	35	14.4	0	1	0	1	0	0	1
		1	36	25.55	1	1	1	0	0	1	0
		1	37	18.06	0	1	0	1	0	0	1
		1	38	19.8	1	1	0	1	0	0	1
		1	39	12.63	0	0	0	1	0	0	1
		1	40	8.2	1	1	0	1	0	0	1
		1	41	15.16	1	0	0	1	0	0	0
		1	42	15.3	1	1	0	1	1	0	1
		1	42	16.96	1	1	0	1	1	0	1
		1	43	13.56	0	1	0	1	0	0	1
		1	44	20.97	0	0	0	1	1	0	1
		1	45	15.16	0	0	0	1	0	0	1
		1	46	21.5	0	1	0	1	1	0	1
		1	47	12.34	1	1	0	1	1	0	1
		1	48	18.41	0	1	0	1	1	1	1
		1	49	12.3	1	1	0	1	0	0	1
		1	50	13.15	1	1	0	1	0	0	1
		1	51	18.99	0	1	0	1	1	1	1
		1	52	15.28	1	1	0	1	0	0	0
		1	53	15.48	1	1	0	1	1	0	0
		1	54	21.32	1	1	0	1	1	0	0
		1	55	19.03	damaged	-	-	-	-	-	-
		1	56	22.47	1	1	1	0	0	1	0
		1	57	8.91	1	1	0	1	0	0	0
		1	58	16.42	1	1	0	1	1	1	1
		1	59	17.38	1	1	0	1	0	1	1
		1	60	14.22	1	1	0	1	0	0	1
		1	61	16.4	1	1	0	1	1	0	0
		1	62	15.32	1	1	0	1	1	0	1
		1	63	19.77	1	1	0	1	1	1	1
		1	64	26.07	1	1	1	0	0	1	0
		1	65	16.94	1	1	0	1	0	1	1
		1	66	13.18	1	1	0	1	0	1	1
		1	67	20.6	0	1	0	1	1	0	1
		1	68	19.96	0	1	0	1	1	0	1
		1	69	15.75	1	1	0	1	1	0	1
		1	70	17.95	1	1	0	1	1	0	0
		1	70	17.49	1	1	0	1	1	0	0
		1	71	15.39	1	1	0	1	1	0	0
		1	72	9.59	1	1	1	0	0	1	0
		1	73	20.83	1	1	0	1	0	0	1
		1	74	19.81	1	1	0	1	1	0	1
		1	75	20.76	1	1	0	1	1	0	1
		1	76	19.33	1	1	0	1	1	0	1
		1	77	14.16	1	1	1	0	0	1	0
		1	78	20.42	1	1	0	1	1	0	1
		1	78	21.93	1	1	0	1	1	0	1
		1	79	17.83	1	1	1	1	0	0	0
		1	80	14.81	0	1	0	1	1	0	1
		1	81	15.51	0	1	0	1	1	0	1
		1	82	17.9	1	1	0	1	1	0	1
		1	83	15.89	1	1	0	1	1	0	1
		1	84	14.24	1	1	0	1	1	0	1
		1	85	17.62	1	1	0	1	0	0	1
		1	86	15.94	0	1	0	1	1	0	1
		1	87	18.86	1	1	0	1	0	1	0
		1	88	21.42	0	1	0	1	1	1	1
		1	89	23.31	1	1	1	0	0	1	0
		1	90	16.4	1	1	0	1	0	0	1
		1	91	15.61	1	1	0	1	0	0	1
		1	91	15.09	1	1	0	1	0	0	1
		1	92	15.57	1	1	0	1	1	0	1
		1	93	18.08	1	1	1	0	0	1	0
		1	94	16.02	0	1	0	1	0	1	1
		1	95	29.2	1	1	1	0	0	1	0
		1	96	14.45	1	1	0	1	1	1	1
		1	97	17.7	0	1	0	1	0	1	1
		1	98	20.11	1	1	0	1	1	0	1
		1	99	20.44	1	1	1	1	1	0	0
		1	100	10.96	1	1	0	1	0	0	0
		1	101	27.71	1	1	1	0	0	1	0
		1	102	17.19	1	1	0	1	0	0	1
		1	102	13.41	1	1	0	1	0	0	1
		1	103	19.92	1	1	1	0	0	1	0
		1	104	14.08	1	1	0	1	0	0	1
		1	105	16.62	1	1	0	1	0	1	1
		1	106	15	1	1	1	1	0	0	0
		1	107	13.45	1	1	0	1	0	0	0
		1	108	15.94	1	1	0	1	0	0	1
		1	109	9.26	1	1	0	1	0	0	0
		1	110	17.64	1	1	0	1	0	0	1
		1	111	18.2	0	1	0	1	1	0	1
		1	112	13.33	1	1	0	1	0	0	1
		1	113	16.71	1	1	0	1	0	0	1
		1	114	18.51	0	1	0	1	1	0	1
		1	115	15.56	0	1	0	1	1	0	1
		1	116	17.39	1	1	0	1	1	0	1
		1	117	10.7	1	1	0	1	0	0	1
		1	118	17.3	1	1	0	1	0	0	1
		1	119	12.77	1	1	1	1	0	0	0
		1	120	17.51	1	1	0	1	0	0	1
16951/700	LS131	1	1	11.05	1	0	0	1	0	1	1
		1	2	16.24	1	1	0	1	1	1	1
16300/700	LS132	1	1	15.65	0	1	0	1	1	0	1
		1	2	10.93	1	1	0	0	1	0	1
		1	3	11.93	1	1	0	0	0	0	1
		1	4	15.92	0	1	0	1	1	0	1
		1	5	14.69	1	1	0	0	0	0	1
		1	6	15.44	0	1	0	1	1	0	1
		1	7	16.96	0	1	0	1	1	0	1
		1	8	15.19	0	1	1	1	1	0	1
		1	9	18.23	1	1	0	1	1	1	1
		1	10	12.21	1	1	0	1	1	0	0
		1	11	19.41	0	1	0	1	1	0	1
		1	12	25.34	1	1	1	0	0	1	0
		1	13	19.34	1	1	1	0	1	0	0
		1	14	26.04	1	1	1	0	0	1	0
		1	15	14.66	1	1	0	1	1	0	1
		1	16	9.71	1	1	0	1	1	0	1
		1	17	15.04	1	1	0	1	1	0	1
		1	18	13.63	0	1	0	1	1	0	1
		1	19	9.38	1	1	0	1	0	0	1
		1	20	14.55	1	0	0	1	1	0	1
15682/700	LS133	1	1	17.43	1	1	0	1	0	1	1
		1	2	20.95	1	1	1	0	0	1	0
		1	3	13.67	1	1	0	1	1	0	1
		1	4	7.04	1	1	0	1	0	0	0
		1	5	11.77	0	1	0	1	1	0	0
		1	6	19.89	1	1	1	1	0	0	0
		1	7	31.24	1	1	1	0	0	1	0
		1	8	12	1	1	1	1	0	0	0
		1	9	26.94	1	1	1	0	0	1	0
		1	10	20.45	1	1	1	0	0	1	0
		1	11	18.24	1	1	0	1	0	1	0
15682/700	LS134	1	1	15.29	1	1	0	1	1	1	1
		1	2	16.4	0	1	1	0	1	0	0
		1	2	1.82	1	1	0	0	0	0	0
		1	3	15.8	0	1	0	0	1	0	1
		1	4	17.63	1	1	0	0	1	0	1
		1	5	38.33	1	0	0	1	1	1	0
		1	6	11.9	1	1	1	0	1	0	1
		1	7	16.33	1	1	0	1	1	0	1
		1	8	16.26	1	1	0	0	1	0	0
		1	9	14.3	1	1	0	1	1	1	1
20655/700	LS135	1	1	15.81	1	1	1	1	1	0	0
		1	2	11.37	0	1	0	1	1	0	1
		1	3	10.98	1	1	0	1	1	0	1
		1	4	14.43	1	1	1	0	0	0	1
		1	5	13.1	1	1	1	0	0	0	1
		1	6	18.31	0	1	1	0	1	0	1
		1	7	41.31	1	0	0	1	1	1	0
		1	8	15.38	0	1	1	0	1	0	1
		1	9	21.47	0	1	0	0	1	0	0
		1	10	13.14	1	1	1	1	1	0	1
		1	11	16.46	0	1	0	1	1	0	1
		1	12	10.92	1	1	1	0	1	1	1
		1	13	14.71	1	0	0	1	1	1	0
		1	14	20.9	1	1	0	1	0	1	1
		1	15	9.33	1	1	0	0	0	0	0
		1	16	9.94	1	1	1	1	0	0	0
		1	17	13.02	1	1	0	1	1	0	1
		1	18	22.91	1	0	0	1	0	1	0
		1	19	14.96	1	1	1	0	1	0	1
		1	20	8.84	1	1	0	1	0	0	0
		1	21	14.09	1	1	0	1	1	0	1
20655/700	LS136	1	1	16.55	1	1	0	1	1	0	0
		1	2	9.73	1	1	0	1	0	1	0
		1	3	10.14	1	1	0	0	0	1	0
		1	4	9.54	1	1	0	0	0	1	0
		1	5	20.88	1	1	0	0	0	1	0
		1	6	30.76	0	0	0	0	1	1	0
		1	7	14.89	0	1	0	1	1	0	1
		1	8	13.82	1	1	0	1	1	1	0
		1	9	18.36	0	1	0	1	0	0	0
		1	10	17.17	1	1	0	1	0	0	1
		1	11	22.48	1	1	0	0	0	1	0
		1	12	13.86	1	1	0	1	1	0	1
		1	13	20.36	1	1	0	1	1	0	0
		1	14	18.12	0	1	0	1	1	0	1
		1	15	23.04	1	1	0	0	0	1	0
		1	16	26.75	1	1	0	0	0	1	0
		1	17	16.38	0	1	0	1	1	0	1

## Sheet: Sand Dune Cave
Catalog #	Lab Specimen #	Prep #	Photo #	Length (µm)	Circular-oval shape (0=absent, 1=present)	Hilum position (0=ec1, 1=1)	Central Cavity (0=absent, 1=round)	Cross (0=indistinct, 1=distinct)	Fissures (0=absent, 1=present)	Lamellae (0=non-lamellated, 1=lamellated)	Pressure Facets (0=absent, 1=present)
NA7523.P23-24.17 #1	LS1	1	1	13.76		1
		1	2	21.05		1
		1	3	9.24		1
		1	3	6.03		1
		1	4	28.14		1
		1	5	14.9		1
		1	6	17.3		1
		1	7	14.13		1
		1	8	13.09		1
		1	8	10.83		1
		1	9	19.99		1
		1	10	27.6		1
		1	11	16.75		1
		1	12	6.87		1
		1	13	21.54		1
		1	14	16.51		0
		1	15	15.68		1
		1	16	33.93		0
		1	17	28.45		1
		1	18	15.56		1
		1	19	20.57		0
		1	20	17.95		1
		1	21	20.98		1
		1	22	26.09		1
		1	23	12.44		1
		2	24	9.86		1
		2	25	16.3		1
		2	26	10.76		1
		2	27	20.22		1
		2	28	14.18		1
		2	29	29.18		1
		2	30	21.4		1
		2	31	12.37		1
		2	32	21.37		1
		2	33	6.4		1
		2	34	25.22		1
		2	35	23.84		1
		2	36	19.44		1
		2	37	11.45		1
		3	38	29.48		1
		3	39	11.8		1
		3	40	29.19		1
		3	41	18.181		1
		3	42	17.38		1
		3	43	16.49		0
NA7523.P23-24.17 #2	LS2	1	1	16.23		1
		1	2	11.74		1
		1	2	14.43		1
		1	3	15.1		1
		1	4	16.62		0
		1	5	17.62		1
		1	6	23.47		0
NA7523.P23-24.17 #3	LS3	1	1	6.83		1
		1	2	21.24		1
		1	3	13.47		1
		1	4	13.9		1
		1	5	13.26		1
		1	6	15.23		1
NA7523.N13.1	LS4	1	1	13.79		0
		1	2	10.78		1
		1	3	15.06		1
		1	4	12.89		1
		1	5	16.38		1
		1	6	20.21		1
		1	7	14.25		1
		1	8	16.26		1
		1	9	19.66		1
		1	10	16.73		1
		1	11	18.54		1
		1	12	13.4		1
		1	13	28.68		1
		1	14	11.73		1
		1	15	19.29		1
		1	16	24.7		1
		1	16	17.88		1
		1	17	16.06		1
		1	18	20.22		1
		1	19	14.71		1
NA7523.P23-24.18	LS5	1	1	12.54		1
		1	2	15.66		1
		1	3	13.03		1
		1	4	49.96		0
NA7523.K25-26.1	LS6	1	1	13.37		1
		1	2	24.6		0
		1	3	29.03		0
		1	4	17.62		1
		1	5	21.71		1
		1	6	14.74		1
		1	7	20.44		1
		1	8	12.67		1
		1	9	17.04		1
		1	10	9.17		1
		1	11	14.96		1
		1	12	13.8		1
		1	13	22.5		1
		1	14	14.59		1
		1	15	21.53		1
		1	16	7.5		1
		1	17	18.38		1
		1	18	5.68		1
NA7523.K25-26.2	LS7	1	1	14.54		0
		1	2	13.52		1
		1	3	12.65		1
		1	4	12.09		1
		1	5	11.21		0
		1	6	17.11		1
		1	7	14.88		1
		1	8	14.3		1
		1	9	19.68		1
		1	10	11.29		1
		1	11	16.48		1
		1	12	9.81		1
		2	13	15.36		1
		2	14	13.56		1
		2	15	18.74		1
		2	16	10.16		1
		2	17	11.28		1
		2	18	15.13		1
		2	19	21.66		1
		2	20	9.45		1
		2	21	15.04		1
NA7523.K25-26.3	LS8	1	1	15.36		0
		1	2	11.65		1
		1	3	16.07		1
		1	4	14.33		1
		1	5	9.71		1
		1	6	14.88		1
		1	7	17.52		1
		1	8	11.88		1
		1	9	24.96		1
		1	10	19.07		1
		1	11	11.19		1
		2	12	14.59		1
		2	13	10.84		1
		2	14	10.22		1
		2	15	18.2		1
		2	16	19.02		1
		2	17	11.62		1
		2	18	16.59		1
		2	19	17.03		1
		2	20	12.57		1
		2	21	18.51		1
		2	21	13.98		1
		2	22	20.2		1
		2	23	10.44		1
		2	24	20.17		1
		2	25	17.49		0
		2	26	15.18		0
NA7523.K25-26.1	LS9	1	1	10.14		1
		1	2	12.85		1
		1	3	14.08		1
		1	4	13.97		1
		1	4	8.05		1
		1	5	8.69		1
		1	6	10.13		1
		1	7	8.85		1
		1	7	12.39		1
		1	7	10.8		1
		1	7	11.44		1
		1	8	11.52		1
		1	9	14.81		1
		1	10	18.94		0
		1	11	11.85		1
		1	12	12.44		1
		1	13	9.45		1
		1	14	12.35		1
		1	15	8.7		1
		1	16	9.13		1
		1	17	10.91		1
		1	18	10.97		1
		1	19	9.81		1
		1	20	7.71		1
		1	21	12.48		1
		1	22	11.24		1
		1	23	19.56		1
		1	24	13.09		1
		1	25	9.11		1
		1	26	10.49		1
		1	27	9.34		1
		1	28	16.53		0
		1	29	12.74		0
		1	30	11.65		1
		1	31	8.09		1
		1	32	5.62		1
		1	33	17.57		1
		1	34	15.3		1
		1	34	9.33		1
		2	35	8.22		1
		2	36	7.24		1
		2	37	13.19		1
		2	38	10.52		1
		2	39	10.06		1
		2	39	4.67		1
		2	40	11.72		1
		2	41	19.61		1
		2	42	15.91		1
		2	43	14.96		1
		2	44	17.84		0
		2	45	10.8		1
		2	46	17.81		1
		2	47	10.97		1
		2	48	20.04		1
		2	49	12.59		0
		2	50	17.07		1
		2	51	11.37		1
		2	51	9.66		1
		2	51	24.1		1
		2	52	12.57		1
		2	53	14.08		1
		2	54	13.4		1
		2	55	12.98		1
		2	56	10.04		1
		2	57	13.87		1
		2	58	12.76		1
		2	58	12.41		1
		2	59	15.44		1
		2	60	22.23		1
		2	61	14.8		1
		2	62	8.74		1
		2	63	12.05		1
		3	64	13.31		0
		3	65	15.01		1
		3	66	14.29		1
		3	67	23		1
		3	68	19.05		1
		3	69	7.55		1
		3	70	10.17		1
		3	71	13.95		1
		3	72	19.07		1
		3	73	8.07		1
		3	74	8.21		0
		3	74	13.94		1
		3	75	19.53		1
		3	76	12.55		1
		3	77	19.68		0
		3	78	15.65		1
		3	79	7.23		1
		3	80	10.39		0
		3	81	6.75		1
		3	82	16.42		0
		3	83	9.54		1
		3	84	13.16		1
		3	85	10.61		1
		3	86	18.41		1
		3	87	18.29		1
		3	88	22.95		0
		3	89	9.56		1
		3	89	15.01		1
		3	89	11.73		1
		3	89	12.35		1
		3	90	14.75		1
		3	91	11.3		1
		3	92	11.42		1
		3	93	12.9		0
		3	94	6.91		1
		3	95	12.12		1
		3	96	16.11		1
		3	97	9.73		1
		3	98	14.26		1
		3	99	15.09		0
		3	100	10.92		1
		3	101	12.7		1
		3	102	7.39		1
		3	103	11.16		1
		3	104	11.23		1
		3	105	10.42		1
NA7523.K25-26.8	LS10	NO STARCH
NA7523.K25-24.24.4	LS11	1	1	16		1
		1	2	17.38		1
		1	3	17.25		1
		1	4	24.49		1
		1	4	19.66		N/A
		1	5	20.06		0
		1	6	23.24		1
		1	7	18.36		1
		1	8	19.07		1
		1	9	21.75		1
		1	10	21.78		1
		1	11	16.17		1
		1	12	13.54		1
		1	13	4.32		1
		1	13	7.98		1
		1	13	6.75		1
		1	14	4.67		1
		1	14	5.63		1
		1	14	4.02		1
		1	15	13.81		1
		1	16	6.59		1
		1	17	20.17		0
		1	18	34.31		0
		1	19	28.61		1
		1	20	17.25		1
		1	21	15.95		0
		1	22	16.31		1

## Sheet: Dust Devil Cave
Catalog #	Lab Specimen #	Prep #	Photo #	Length (µm)	Circular-oval shape (0=absent, 1=present)	Hilum position (0=eccentric, 1=centric)	Central Cavity (0=absent, 1=round)	Cross (0=indistinct, 1=distinct)	Fissures (0=absent, 1=present)	Lamellae (0=non-lamellated, 1=lamellated)	Pressure Facets (0=absent, 1=present)
NA7613.E11.12	LS1	1	1	15.56	1	1	1	0	1	1	0
		1	2	26.11	1	1	1	0	1	1	0
		1	3	19.85	1	1	1	1	1	1	0
		1	4	22.06	1	1	0	1	1	0	1
		1	5	15.01	1	1	1	0	1	1	0
		1	6	20.56	0	1	0	1	1	0	1
		1	7	20.42	0	1	0	1	1	0	1
		1	8	22.92	0	1	0	1	1	0	1
		1	9	9.01	1	1	0	1	1	0	0
		1	10	18.52	0	1	0	1	1	0	1
		1	11	17.78	0	1	0	1	1	0	1
		1	12	24.59	0	1	0	1	1	0	1
		1	13	11.04	1	1	1	1	1	1	0
		1	14	15.48	0	1	0	1	1	0	1
		1	15	17.05	1	1	1	1	1	1	0
		1	16	16.62	1	1	1	0	1	1	0
		1	17	13.62	1	1	1	1	1	1	0
		1	18	23.64	1	1	1	0	1	1	0
		1	19	12.8	1	1	1	1	1	1	0
		1	20	16.81	1	1	0	1	1	0	1
		1	21	14.18	0	1	0	1	1	0	1
		1	22	13.88	0	1	0	1	1	0	1
		1	23	13.66	1	1	0	1	0	0	0
		1	24	11.86	1	1	1	1	1	1	0
		1	25	17.85	1	1	1	0	1	1	0
		1	26	14.94	1	1	0	1	1	0	1
		1	27	8.45	1	1	0	1	0	0	0
		1	28	22.43	1	1	1	0	1	1	0
		1	29	18.4	1	1	0	1	1	0	1
NA7613.E10.25	LS2	1	1	17.32	1	1	0	0	1	0	1
		1	2	15.57	0	1	0	1	1	0	1
		1	3	15.23	0	1	0	1	1	0	1
		1	4	17.04	0	1	0	1	1	0	1
		1	5	14.69	0	1	0	1	1	0	1
		1	6	15.23	0	1	1	1	1	0	1
		1	7	22.83	1	1	1	0	0	1	0
		1	8	19.87	0	1	0	1	1	0	1
		1	9	14.39	0	1	0	1	1	0	1
		1	10	18.1	0	1	0	1	1	0	1
		1	11	19.29	1	1	0	1	1	0	1
		1	11	17.61	1	1	0	1	1	0	1
		1	11	21.07	1	1	0	1	1	0	1
		1	12	25.51	1	1	1	0	0	1	0
		1	13	15.23	0	1	0	1	1	0	1
		1	14	18.86	0	1	0	1	1	0	1
		1	15	22.88	1	1	1	0	0	1	0
		1	16	23.01	1	1	1	0	0	1	0
		1	17	23.39	0	1	0	1	1	0	1
		1	18	17.18	1	1	1	0	0	1	0
		1	19	38.41	0	1	1	0	1	1	0
		1	20	44.15	1	0	0	1	1	1	0
		1	21	18.96	1	1	1	0	0	1	0
		1	22	25.91	1	1	1	0	0	1	0
		1	23	21.09	1	1	0	1	1	0	1
		1	24	14.3	0	1	0	1	1	0	1
		1	25	13.84	1	1	0	1	1	0	0
		1	26	57.62	1	0	0	1	1	1	0
		1	27	16.13	0	1	0	1	1	0	1
		1	28	14.94	0	1	0	1	1	0	1
		1	29	32.16	1	1	1	0	0	1	0
		1	30	13.65	1	1	1	1	1	0	1
		1	31	21.4	0	1	0	1	1	0	1
		1	32	13.91	1	1	1	0	0	1	0
		1	33	15.13	1	1	0	1	0	0	0
		1	34	20.23	1	1	1	0	1	1	1
		1	35	12.83	1	1	1	0	1	0	1
		1	36	28.47	1	1	1	0	0	1	0
		1	37	11.12	1	1	0	1	1	0	1
		1	38	36.17	1	1	1	0	0	1	0
		1	39	24.34	1	1	1	0	0	1	0
		1	40	20.23	0	1	0	1	1	0	1
		1	41	16.38	0	1	0	1	1	0	1
		1	42	10.56	1	1	1	1	1	0	0
		1	42	12.28	1	1	1	1	1	0	0
		1	43	27.02	0	1	0	1	1	0	1
		1	44	12.34	1	1	0	1	0	0	0
		1	45	17.84	1	1	1	1	0	1	1
		1	45	16.55	1	1	1	1	0	1	1
		1	46	20.45	1	1	1	0	0	1	0
		1	47	21.28	1	1	1	0	0	1	0
		1	48	15.81	1	1	0	1	1	0	1
		1	49	8.96	1	1	0	1	0	0	0
		1	50	18.1	0	1	0	1	1	0	1
		1	51	9.86	1	1	0	1	0	0	0
		1	52	16.68	0	1	0	1	1	0	1
		1	53	23.13	0	1	0	1	1	0	1
		1	54	17.22	0	1	0	1	1	0	1
		1	55	10.64	1	1	0	1	0	0	0
		1	56	22.56	0	1	0	1	1	0	1
		1	57	18.22	1	1	0	1	1	0	1
		1	58	12.92	1	1	1	1	0	0	0
		1	59	13.58	1	1	1	0	0	1	0
		1	60	6.76	1	1	0	1	0	0	0
		1	61	21.41	0	1	0	1	1	0	1
		1	62	21.7	1	1	1	0	0	1	0
		1	63	7.8	1	1	0	1	0	0	0
		1	64	17.46	1	1	1	1	0	0	1
		1	65	17.73	1	1	1	0	0	1	0
		1	66	16.5	1	1	0	1	1	0	1
		1	67	15.86	1	1	1	1	0	0	1
		1	68	18.62	1	1	1	0	0	1	0
		1	69	20.63	0	1	0	0	1	0	0
		1	70	14.97	1	1	1	1	1	0	1
		1	71	25.75	0	1	0	1	1	0	1
NA7613.E9.16	LS3	1	1	21.63	1	1	1	0	0	1	0
		1	2	18.05	1	1	1	0	0	1	0
		1	3	15.75	1	1	0	1	1	0	1
		1	4	6.52	1	1	0	0	0	0	0
		1	5	7.58	1	1	0	0	0	0	1
		1	6	16.24	1	1	1	0	0	1	0
NA7613.E8.19	LS4	1	1	11.82	1	1	1	0	0	0	0
		1	2	20.44	0	1	0	1	1	0	1
		1	3	8.868	1	1	0	1	0	0	0
		1	4	16.55	1	1	1	0	0	1	0
		1	5	17.06	1	1	0	1	1	0	1
		1	6	26.01	1	1	1	0	0	1	0
		1	7	33.33	1	0	0	1	1	1	0
		1	8	18.44	0	1	0	1	1	0	1
		1	9	18.32	1	1	0	1	1	0	1
		1	10	32.94	1	1	1	0	0	1	0
		1	10	15.86	1	1	1	0	0	1	0
		1	10	26.03	1	1	1	0	0	1	0
		1	10	21.19	1	1	1	0	0	1	0
		1	10	24.49	1	1	1	0	0	1	0
		1	10	25.25	1	1	1	0	0	1	0
		1	10	23.78	1	1	1	0	0	1	0
		1	11	20.33	1	1	1	0	0	1	0
		1	12	20.69	1	1	1	0	0	1	0
		1	13	16.94	1	1	0	1	1	0	1
		1	14	20.24	1	1	0	1	1	0	1
		1	15	20.08	1	1	1	0	0	1	0
NA7613.134	LS5	1	1	17.28	1	1	1	0	0	1	0
		1	2	23.41	1	1	1	0	0	1	0
		1	3	23.99	1	1	1	0	0	1	0
		1	4	26.01	1	1	1	0	0	1	0
		1	5	18.7	1	1	0	1	1	0	1
		1	5	18.18	1	1	0	1	1	0	1
		1	5	20.68	1	1	0	1	1	0	1
		1	6	20.69	1	1	1	0	0	1	0
		1	7	23.02	1	1	1	0	0	1	0
		1	8	18.87	1	1	1	0	0	1	0
		1	9	25.96	1	1	1	0	0	1	0
		1	10	16.83	1	1	1	0	0	1	0
		1	11	33.65	1	1	1	0	0	1	0
		1	12	18.94	1	1	1	0	0	1	0
NA7613.173	LS6	1	1	17.62	1	1	1	0	0	1	0
		1	2	15.73	1	1	1	1	0	0	1
		1	3	12.07	1	1	1	0	0	1	0
		1	4	12.72	1	1	1	0	0	1	0
		1	5	56.78	0	0	0	1	1	1	0
		1	6	23.77	1	1	1	0	0	1	0
		1	7	20.03	1	1	1	0	0	1	0
		1	8	23.49	1	1	1	0	0	1	0
		1	9	21.43	1	1	1	1	0	0	1
		1	10	13.75	1	1	1	0	0	1	0
		1	11	22.99	1	1	1	0	0	1	0
		1	12	41.108		0			1
		1	12	47.613		0			1
NA7613.116	LS7	1	1	28.47	1	1	1	0	0	1	0
		1	2	14.63	1	1	1	0	0	1	0
		1	3	22.66	1	1	1	0	0	1	0
		1	4	16.118	1	1	0	1	1	0	1
		1	5	21.98	1	1	1	0	0	1	0
		1	6	37.29	1	1	1	0	0	1	0
		1	7	26.17	1	1	1	0	0	1	0
		1	8	19.57	1	1	1	0	0	1	0
		1	9	26.39	1	1	1	0	0	1	0
		1	10	41.59	1	1	1	0	0	1	0
		1	11	21.05	1	1	1	0	0	1	0
		1	12	22.97	1	1	1	0	0	1	0
		1	13	31.49	1	1	1	0	0	1	0
		1	14	40.21	1	1	1	0	0	1	0
		1	15	40.97	1	1	1	0	0	1	0
		1	16	24.35	1	1	1	0	0	1	0
NA7613.195	LS8	1	1	9.64	1	1	0	1	0	0	0
		1	2	17.56	1	1	0	1	1	0	1
		1	3	11.09	1	1	0	1	1	0	1
		1	4	11.9	1	1	0	1	1	0	1
NA7613.119	LS9	1	1	14.27	0	0	0	1	0	0	1
		1	2	10.72	1	1	0	1	0	1	0
		1	3	14.62	1	1	1	0	0	1	0
		1	4	13.85	1	1	1	1	0	1	0
		1	5	14.53	1	1	1	0	0	1	0
		1	5	27.31	1	1	1	0	0	1	0
NA7613.171	LS10	1	1	4.98	0	1	0	1	0	0	1
		1	1	4.34	0	1	0	1	0	0	1
		1	1	5.85	0	1	0	1	0	0	1
		1	2	5.52	0	1	0	1	0	0	1
		1	3	6.78	0	1	0	1	0	0	1
		1	4	6.38	0	1	0	1	0	0	1
		1	4	4.39	0	1	0	1	0	0	1
		1	5	13.01	1	1	1	0	0	1	0
		1	6	12.28	1	1	0	1	0	0	0
		1	7	21.76	1	1	1	0	0	1	0
		1	8	30.07	1	1	1	0	0	1	0
		1	9	15.63	1	1	1	0	0	1	0
		1	10	7.55	0	1	0	1	0	0	1
		1	10	6.91	0	1	0	1	0	0	1
		1	11
		1	12	5.32	0	1	0	1	0	0	1
		1	13	10.49	1	0	1	1	0	0	0
		1	14
NA7613.E10.18	LS11	1	1	27.08	1	1	1	0	0	1	0
		1	2	15.3	1	1	1	0	0	1	0
		1	3	18.22	0	1	0	1	1	0	1
		1	4	11.07	1	1	0	1	1	0	1
		1	5	14.16	1	1	1	1	0	0	0
		1	6	21.52	1	1	1	0	0	1	0
		1	7	15.09	1	1	1	0	0	1	0
		1	7	10.42	1	1	1	0	0	1	0
		1	8	30.09	1	1	1	0	0	1	0
		1	9	13.4	1	1	0	1	0	0	1
		1	10	9.8	1	1	1	0	0	1	0
		1	11	10.94	1	1	1	1	0	1	0
		1	12	19.31	0	1	0	1	0	1	1
		1	13	25.09	1	1	1	0	0	1	0
		1	14	11.89	1	1	1	1	0	1	0
		1	15	14.25	0	1	0	1	0	1	1
		1	16	20.68	1	1	1	0	0	1	0
		1	17	10.41	1	1	0	1	0	0	1
		1	18	21.8	0	1	0	1	0	1	1
		1	19	16.66	1	1	0	1	1	0	1
		1	20	29.76	1	1	1	0	0	1	0
		1	21	15.49	0	1	0	1	0	1	1
		1	22	19.03	1	1	0	1	1	0	1
		1	23	21.37	0	1	0	1	0	1	1
		1	24	14.47	1	1	0	1	1	0	1
		1	25	18.89	1	1	1	1	0	1	0
		1	26	16.03	1	1	1	0	0	1	0
		1	27	23.64	1	1	1	0	0	1	0
		1	28	14	1	1	1	1	0	1	0
		1	29	8.42	1	1	0	1	0	0	0
		1	30	21.18	0	0	0	1	0	0	0
		1	31	16.46	1	1	0	1	1	0	1
		1	32	40.37	1	0	0	1	1	1	0
		1	33	13.35	1	1	1	1	0	1	0
		1	34	17.22	1	1	1	0	0	1	0
		1	35	12.7	1	1	0	1	1	0	1
		1	36	11.65	1	1	0	1	0	0	0
		1	37	18	1	1	0	1	0	0	0
		1	38	19.12	0	1	0	1	1	0	1
		1	39	18.98	0	1	0	1	1	0	1
NA7613.155	LS12	1	1	23.89	1	1	1	0	0	1	0
		1	2	25.54	1	1	1	0	0	1	0
		1	3	21.18	1	1	1	0	0	1	0
		1	4	19.36	1	1	1	0	1	1	0
		1	5	20.81	0	1	0	1	1	0	1
		1	6	43.26	1	1	1	0	1	1	0
		1	7	11.49	1	1	0	1	0	0	1
		1	8	45.55	0	0	0	1		1	0
NA7613.126	LS13	1	1	10.59	1	0	0	1	0	0	0
		1	2	18.22	1	1	0	0	0	1	0
		1	3	25.55	1	1	0	0	0	1	0
		1	4	20.96	1	1	0	0	0	1	0
		1	5	24.61	1	1	0	0	0	1	0
NA7613.172	LS14	1	1	26.73	1	1	1	0	0	1	0
		1	2	34.52	1	1	1	0	0	1	0
		1	2	30.24	1	1	1	0	0	1	0
		1	3	21.15	0	1	0	1	1	0	1
		1	4	20.95	1	1	1	0	0	1	0
		1	5	28.69	1	1	1	0	0	1	0
		1	6	14.21	1	1	1	0	0	1	0
		1	6	8.2	1	1	1	0	0	1	0
		1	7	27.87	1	1	1	0	0	1	0
		1	8	6.65	1	1	1	0	0	1	0
		1	9	6.83	1	1	0	0	0	0	1
		1	9	10.02	1	1	1	0	0	1	0
		1	10	5.89	1	1	0	0	0	0	0
NA7613.165	LS15	1	1	11.57	1	0	0	1	0	0	1
		1	2	8.97	1	1	0	1	0	0	0
		1	3	18.03	0	1	0	1	0	1	1
		1	4	13.61	1	1	0	1	0	0	0
		1	5	22.62	1	1	1	0	0	1	0
		1	6	20.1	0	1	0	1	1	1	1
		1	7	19.75	1	1	1	0	0	1	0
		1	8	14.81	1	1	0	1	1	0	1
NA7613.157	LS16	1	1	26.47	1	1	1	0	0	1	0
		1	2	25.68	1	1	1	0	0	1	0
		1	3	31.68	1	1	1	0	0	1	0
		1	4	17.25	1	1	1	0	0	1	0
		1	4	19.78	1	1	1	0	0	1	0
		1	4	26.49	1	1	1	0	0	1	0
		1	5	22.92	1	1	1	0	0	1	0
NA7613.184	LS17	NO STARCH
NA7613.139	LS18	1	1	21.05	0	1	0	1	1	0	1
		1	2	32.56	1	1	1	0	0	1	0
		1	3	17.9	1	1	1	1	0	0	0
		1	4	17.4	1	1	1	0	0	1	0
		1	5	22.2	1	1	1	1	0	0	0
		1	6	26.31	1	1	1	0	0	1	0
		1	7	22.29	1	1	1	0	0	1	0
		2	8	8.52	1	1	0	1	0	0	0
		2	9	21.22	0	1	0	1	1	0	1
		2	10	12.87	1	1	0	1	1	1	0
		2	11	13.56	1	1	0	1	0	0	1
NA7613.115	LS19	1	1	12.7	1	1	0	1	0	0	1
		1	2	17.76	0	1	0	1	1	0	1
		1	3	17.34	1	1	0	1	1	0	0
		1	4	21.37	1	1	1	0	0	1	0
		1	5	15.38	0	1	0	1	1	0	1
		1	6	12.3	1	1	1	0	0	1	0
		1	7	16.64	1	1	1	0	0	1	0
		1	8	25.8	1	1	1	0	0	1	0
		1	9	18.41	1	1	1	0	0	1	0
		1	10	23.69	0	1	1	0	0	0	1
		1	11	10.25	1	1	0	1	0	0	0
		1	12	42.39	1	0	0	1	1	1	0
		1	13	28.96	1	1	1	0	0	1	0
		1	14	32.38	1	1	1	0	0	1	0
		1	14	31.6	1	1	1	0	0	1	0
		1	14	25.64	1	1	1	0	0	1	0
		1	14	30.04	1	1	1	0	0	1	0
		1	14	34.52	1	1	1	0	0	1	0
		1	14	18.07	1	1	1	0	0	1	0
		1	14	30.13	1	1	1	0	0	1	0
		1	14	30.7	1	1	1	0	0	1	0
		1	14	30.12	1	1	1	0	0	1	0
		1	14	23.77	1	1	1	0	0	1	0
		1	14	24.3	1	1	1	0	0	1	0
		1	15	23.62	0	1	1	1	1	0	1
		1	16	25.37	1	1	1	0	0	1	0
		1	16	11.71	1	1	1	0	0	1	0
		1	17	17.49	1	1	0	1	1	0	0
		1	18	6.91	1	1	1	0	0	1	0
		1	19	19.09	1	1	1	0	0	1	0
		1	20	40.17	1	0	0	1	1	1	0
		1	21	16.4	1	1	0	1	1	0	1
		1	22	16.2	1	1	0	1	1	0	1
		1	23	9.87	1	1	0	1	1	0	1
NA7613.130	LS20	1	1	10.79	1	1	0	1	0	1	0
		1	2	25.34	1	1	1	0	0	1	0
NA7613.166	LS21	1	1	20.24	1	1	1	0	0	1	0
		1	2	23.91	1	1	1	0	0	1	0
		1	3	32.97	1	1	1	0	0	1	0
		1	4	24.42	1	1	1	0	0	1	0
		1	5	15.07	0	1	0	1	1	0	1
		1	6	17.42	1	1	0	1	1	1	1
		1	7	21.27	1	1	1	1	1	1	1
		1	8	25.82	1	1	1	0	0	1	0
NA7613.149	LS22	1	1	17.68	0	1	0	1	1	0	1
		1	2	16.39	1	1	1	1	0	0	0
		1	3	21.49	1	1	1	1	0	0	1
		1	4	16.19	1	1	1	1	0	0	1
		1	5	15.51	1	1	0	1	1	0	0
		1	6	18.36	0	1	0	1	1	0	1
		1	7	27.15	1	1	1	0	0	1	0
		1	8	17.54	0	1	0	1	1	0	1
		1	9	27.79	1	1	1	0	0	1	0
		1	10	15.66	0	1	0	1	1	0	1
		1	11	34.6	1	1	1	0	0	1	0
		1	12	20.11	1	1	1	0	0	1	0
		1	13	19.87	1	1	0	1	1	1	1
		1	14	19.1	1	1	0	1	1	1	1
		1	15	22.1	1	1	1	0	0	1	0
		1	16	20.1	1	1	0	1	1	1	1
		1	17	19.43	1	1	1	0	0	1	0
		1	18	16.5	0	1	0	1	1	0	1
		1	19	24.9	1	1	0	1	1	1	0
		1	20	12.96	0	1	1	1	1	0	1
NA7613.191	LS23	1	1	19.2	1	1	1	0	0	1	0
		1	2	22.85	1	1	1	0	0	1	0
		1	3	25.36	1	1	1	0	0	1	0
		1	4	20.72	1	0	0	1	1	1	0
		1	5	15.15	1	1	1	0	0	1	0
		1	6	17.07	1	1	1	0	0	1	0
		1	7	23.3	1	1	1	0	0	1	0
		1	8	16.23	1	1	1	0	0	1	0
		1	9	16.64	1	1	1	0	0	1	0
		1	10	18.71	0	1	0	1	1	0	1
		1	11	14.68	1	1	1	0	0	1	0
		1	12	17.96	0	1	0	1	1	0	1
NA7613.180	LS24	1	1	21.41	0	1	0	1	1	1	1
		1	2	21.75	1	1	1	1	1	1	0
		1	3	16.28	1	1	1	1	1	1	0
		1	4	30.69	0	1	0	1	1	0	1
		1	5	16.02	0	1	0	1	1	0	1
		1	6	20.58	1	1	1	0	0	1	0
		1	7	20.88	1	1	0	1	1	1	1
		1	8	21.19	0	1	0	1	1	0	1
		1	9	17.74	0	1	0	1	1	0	1
		1	10	19.21	0	1	0	1	1	1	1
		1	11	18.65	1	1	1	0	0	1	0
		1	12	17.54	1	1	1	0	0	1	0
NA7613.142	LS25	1	1	18.06	0	1	0	1	1	0	1
		1	2	17.72	1	1	1	0	0	1	0
NA7613.177	LS26	1	1	6.62	1	1	0	1	0	0	0
		1	2	17.64	1	1	1	0	0	1	0
		1	3	37.57	1	1	1	0	0	1	0
		1	4	21.53	1	1	1	0	0	1	0
		1	5	15.35	1	1	1	0	0	1	0
		1	6	7.41	1	1	0	1	0	0	0
		1	7	16.48	1	1	1	0	0	1	0
		1	8	22.06	1	1	1	0	0	1	0
		1	9	23.39	1	1	1	0	0	1	0

[truncated: 4 more sheets: Pueblo Bonito-Chaco Canyon, Point of Pines, Gila Cliff Dwellings, Ventana Cave]
