# Supplementary material for: Ancient use and long-distance transport of the Four Corners Potato (Solanum jamesii) across the Colorado Plateau: Implications for early stages of domestication
Source: PLoS One. 2026 Jan 21;21(1):e0335671. doi: 10.1371/journal.pone.0335671 (PMC12822961; doi:10.1371/journal.pone.0335671)
Supplement: S3 Table — Taxonomic assignment of granules to S. jamesii is based on the possession of an eccentric hilum and two or more diagnostic characters. (XLSX) [file pone.0335671.s003.xlsx]

## Sheet: Sheet1
Site Name	Catalog #	Provenience (Stratum/Level/Room)	Ground stone type	Granule length (µm)	Eccentric hilum?	Fissure characteristics
						Longitudinal fissure?	Branched?	Fissure ratio (wf/wg)
Nephi Mounds	42JB2FS445.56	Mound 1	mano	61	yes	yes	no	0.4
Sudden Shelter	42SV6FS773.2	22	mano	37.2	yes	yes	no	0.29
	42SV6FS996.35	7	mano	35.05	yes	yes	no	0.22
	42SV6FS783.2	15	mano	61.78	yes	yes	no	0.33
				28.852	yes	yes	no	0.28
North Creek Shelter	1719.2	6d	metate	41.78	yes	yes	no	0.28
	505	6a	mano	33.83	yes	yes	no	0.21
	603	6a	metate	32.21	yes	yes	no	0.16
	3489	6a	mano	32.85	yes	yes	no	0.24
	2346	5u	metate	52.95	yes	yes	no	0.34
				55.17	yes	yes	no	0.2
	2347	5u	mano	32.23	yes	yes	no	0.29
				38.25	yes	yes	no	0.23
				44.64	yes	yes	no	0.09
				49.92	yes	yes	no	0.04
				51.27	yes	yes	no	0.31
				64.3	yes	yes	no	0.68
	2667.1	5u	metate	44.15	yes	yes	no	0.3
				50.99	yes	yes	no	0.27
				51.16	yes	yes	no	0.15
				56.19	yes	yes	no	0.1
	2672	5u	metate	24.88	yes	yes	no	0.56
				25.13	yes	yes	no	0.22
				37.49	yes	yes	no	0.12
				39.5	yes	yes	no	0.18
				41.44	yes	yes	no	0.05
				42.75	yes	yes	no	0.27
				44.59	yes	yes	no	0.12
				44.78	yes	yes	no	0.23
				51.16	yes	yes	yes	0.45
				59.69	yes	yes	no	0.13
				62.85	yes	yes	yes	0.54
				65.83	yes	yes	yes	0.74
				66.83	yes	yes	yes	0.43
				68.23	yes	yes	no	0.24
				74	yes	yes	yes	0.52
	2673	5u	metate	60.68	yes	yes	no	0.32
				88.57	yes	yes	yes	0.62
	2674	5u	metate	49.67	yes	yes	no	0.2
				57.28	yes	yes	yes	0.48
				63.58	yes	yes	no	0.17
	2676	5u	metate	75.06	yes	yes	yes	0.59
	3070	5u	mano	23.86	yes	yes	no	0.15
	3446	5u	metate	63.88	yes	yes	yes	0.79
	3474.1	5t	mano	42.95	yes	yes	no	0.35
				53.31	yes	yes	no	0.05
				65.68	yes	yes	no	0.2
				78.93	yes	yes	no	0.06
	3474.2	5t	mano	39.29	yes	yes	yes	0.64
				57.3	yes	yes	no	0.05
	3607.2	5t	mano	20.74	yes	yes	no	0.33
				21.26	yes	yes	no	0.49
				24.33	yes	yes	no	0.19
				33.32	yes	yes	no	0.12
				35.72	yes	yes	no	0.12
				40.82	yes	yes	no	0.31
				44.83	yes	yes	no	0.13
				48.36	yes	yes	no	0.25
				52.82	yes	yes	no	0.18
				53.6	yes	yes	no	0.51
				58.12	yes	yes	no	0.29
				62.14	yes	yes	no	0.45
	4856	4k	metate	35.15	yes	yes	yes	0.39
				35.96	yes	yes	no	0.46
				37.19	yes	yes	no	0.07
				39.56	yes	yes	no	0.14
				39.83	yes	yes	yes	0.35
				40.59	yes	yes	no	0.08
				40.62	yes	yes	no	0.13
				42.28	yes	yes	no	0.25
				42.46	yes	yes	no	0.05
				44.49	yes	yes	no	0.13
				45.01	yes	yes	no	0.27
				45.56	yes	yes	yes	0.69
				78.27	yes	yes	yes	0.37
Long House/Mesa Verde	20972/700	KIVA R/57, KIVA R, LEVEL VI	metate	45.57	yes	yes	no	0.686083
	20947/700	KIVA R/30, KIVA R, LEVEL IV	metate	27.01	yes	yes	no	0.31153
				40.55	yes	yes	no	0.264243
				51.06	yes	yes	no	0.47695
				27.64	yes	yes	no	0.31163
	20948/700	KIVA R/32, KIVA R, LEVEL V	metate	20.11	yes	yes	no	0.52794
	17008/700	FS 1672	metate	43.39	yes	yes	no	0.300155
	22347/700	AREA XII/12, AREA XII, FILL, SOUTH END	metate	26.73	yes	yes	no	0.402223
	20655/700	KIVA K/31, KIVA K, LEVEL II	metate	41.31	yes	yes	no	0.263851
Sand Dune Cave	K25-26.1	Level 2	mano	29.03	yes	yes	no	0.106454
Dust Devil Cave	173	VI	mano	56.78	yes	yes	no	n/a
				41.108	yes	yes	no	0.187596
				47.613	yes	yes	yes	0.255242
Pueblo Bonito, Chaco Canyon	H/80	Section 5	mano	26.94	yes	yes	no	0.35
	H/80			31	yes	yes	no	0.28
	H/2617	Room 17	ground stone	18.67	yes	yes	no	0.5
	H/2828	Room 19	metate	13.33	yes	yes	no	0.49
	H/2828			14.53	yes	yes	no	0.76
	H/2828			15.86	yes	yes	no	0.61
	H/2829		metate frag	41.42	yes	yes	no	0.55
	H/2829			44.66	yes	yes	no	0.61
	H/2829			38.24	yes	yes	no	0.6
	H/2829			34.7	yes	yes	no	0.42
	H/3293	Room 28	metate	83.31	yes	yes	yes	0.34
	H/3293			40.41	yes	yes	no	0.44
	H/4719	Surface	ground stone	27.19	yes	yes	no	0.51
	H/4766	Room 28A	metate	100.85	yes	yes	yes	0.33
	H/4766			53.49	yes	yes	no	0.53
	H/4766			44.13	yes	yes	no	0.51
	H/4766			71.45	yes	yes	no	0.43
	H/4766			59.04	yes	yes	no	0.28
	H/4766			43.23	yes	yes	no	0.35
	H/4766			67.01	yes	yes	no	0.36
	H/4766			39.23	yes	yes	no	0.37
	H/4766			40	yes	yes	yes	0.27
	H/5189	Room 38	metate	29.17	yes	yes	no	0.27
	H/5249		ground stone	46.39	yes	yes	yes	0.29
	H/5249			19.44	yes	yes	no	0.74
	H/5249			50.15	yes	yes	no	0.3
	H/5249			48.88	yes	yes	no	0.47
	H/5430	Room 39B	hammerstone	30.07	yes	yes	no	0.33
	H/4842	Room 42	metate	32.17	yes	yes	no	0.27
	H/4903		metate	45.11	yes	yes	yes	0.29
	H/5502		metate	41	yes	yes	yes	0.33
	H/5521	Room 44	ground stone	13.36	yes	yes	no	0.39
	H/5600	Room 51A	metate	23.02	yes	yes	no	0.48
	H/5708	Room 54	ground stone	36.74	yes	yes	no	0.32
	H/5708			37.17	yes	yes	no	0.3
	H/5773		metate frag	28.39	yes	yes	no	0.36
	H/5773		metate frag	41.57	yes	yes	no	0.73
	H/5773		metate frag	68.15	yes	yes	no	0.49
	H/5773		metate frag	9.8	yes	yes	no	0.34
	H/5773		metate frag	10.99	yes	yes	no	0.39
	H/5773		metate frag	11.46	yes	yes	no	0.26
	H/5773		metate frag	13.44	yes	yes	no	0.27
	H/5773		metate frag	12.88	yes	yes	no	0.53
	H/5773		metate frag	12.45	yes	yes	no	0.51
	H/5773		metate frag	9.5	yes	yes	no	0.58
	H/5773		metate frag	16.26	yes	yes	no	0.32
	H/5773		metate frag	16.89	yes	yes	no	0.32
	H/5788		metate	35.83	yes	yes	no	0.29
	H/5789		metate	19.56	yes	yes	no	0.45
	H/5789			25.52	yes	yes	no	0.42
	H/5789			41.23	yes	yes	no	0.47
	H/5789			25.65	yes	yes	no	0.38
	H/6064	Room 65	ground stone	16.12	yes	yes	no	0.46
	H/6064			17.29	yes	yes	no	0.55
	H/6064			11.92	yes	yes	no	0.25
	H/6064			16.15	yes	yes	no	0.61
	H/6064			13.01	yes	yes	no	0.46
	H/6064			14.66	yes	yes	no	0.51
	H/6349	Room 68	metate	26.69	yes	yes	no	0.26
	H/6443	Room 71	metate	97.12	yes	yes	yes	0.48
	H/6727	Room 78	metate	41.3	yes	yes	no	0.3
	H/7045	Room 83	metate	60.57	yes	yes	no	0.3
	H/7045			64.01	yes	yes	no	0.29
	H/7105	Room 84	metate	31.91	yes	yes	no	0.39
	H/7255	Room 85	metate	38.74	yes	yes	no	0.34
	H/7255			21.21	yes	yes	no	0.3
	H/7255			26.67	yes	yes	no	0.35
	H/7255			25.44	yes	yes	no	0.39
Point of Pines	A-8165	Pit House 8	mano	34.208	yes	yes	no	n/a
	A-8752	Pit House 14	mano	19.259	yes	yes	no	n/a
	A-6583	Pit House 2	mano	35.072	yes	yes	no	0.3
	A-18191	Room 3	metate	35.53	yes	yes	no	0.08125
	A-8035	Pit House 2	mano	54.56	yes	yes	yes	n/a
Ventana Cave	A-6101	Upper Cave Dii	mano	51.485	yes	yes	no	0.317229
	A-6098	Upper Cave Dii	mano	79.307	yes	yes	no	0.141814
